# Supplementary material for: Environmental and epigenetic regulation of Rider retrotransposons in tomato
Source: PLoS Genet. 2019 Sep 16;15(9):e1008370. doi: 10.1371/journal.pgen.1008370 (PMC6762207; doi:10.1371/journal.pgen.1008370)
Supplement: S1 Table — (XLSX) [file pgen.1008370.s010.xlsx]

## Sheet: Table S1
Table S1
ID	dfam_target_name	ltr_similarity	similarity	protein_domain	orfs	chromosome	start	end	strand	width	lLTR_start	lLTR_end	lLTR_length	rLTR_start	rLTR_end	rLTR_length	lTSD_start	lTSD_end	lTSD_motif	rTSD_start	rTSD_end	rTSD_motif
Slycopersicum_v3_LTR_retrotransposon89	unknown	84.29	(84,86]	NA	0	SL3.0ch01	962308	969227	-	6920	962308	962634	327	968897	969227	331	962305	962307	aga	969228	969230	aga
Slycopersicum_v3_LTR_retrotransposon90	Gypsy98-LTR_Dr	94.87	(94,96]	NA	0	SL3.0ch01	1108591	1124383	-	15793	1108591	1108744	154	1124228	1124383	156	1108588	1108590	ttt	1124384	1124386	ttt
Slycopersicum_v3_LTR_retrotransposon91	unknown	92.28	(92,94]	NA	1	SL3.0ch01	1482655	1486938	+	4284	1482655	1482939	285	1486656	1486938	283	1482652	1482654	atg	1486939	1486941	atg
Slycopersicum_v3_LTR_retrotransposon92	unknown	92.73	(92,94]	NA	2	SL3.0ch01	1576458	1583372	+	6915	1576458	1577785	1328	1582038	1583372	1335	1576455	1576457	att	1583373	1583375	att
Slycopersicum_v3_LTR_retrotransposon93	unknown	80.33	(80,82]	NA	6	SL3.0ch01	1781471	1791648	.	10178	1781471	1781652	182	1791466	1791648	183	1781468	1781470	agt	1791649	1791651	agt
Slycopersicum_v3_LTR_retrotransposon94	DNA-2-12_DR	74.59	(74,76]	NA	2	SL3.0ch01	1815618	1845314	.	29697	1815618	1815737	120	1845193	1845314	122	1815615	1815617	atg	1845315	1845317	atg
Slycopersicum_v3_LTR_retrotransposon95	unknown	78.5	(78,80]	NA	0	SL3.0ch01	1916021	1922800	+	6780	1916021	1916127	107	1922698	1922800	103	1916018	1916020	ttt	1922801	1922803	ttt
Slycopersicum_v3_LTR_retrotransposon96	unknown	76.86	(76,78]	NA	0	SL3.0ch01	1933242	1941505	-	8264	1933242	1933601	360	1941130	1941505	376	1933239	1933241	gga	1941506	1941508	gga
Slycopersicum_v3_LTR_retrotransposon97	Dada-U6_DR	84.98	(84,86]	NA	6	SL3.0ch01	1966653	1991772	+	25120	1966653	1966885	233	1991544	1991772	229	1966650	1966652	ata	1991773	1991775	ata
Slycopersicum_v3_LTR_retrotransposon98	unknown	86.24	(86,88]	NA	0	SL3.0ch01	2446610	2453126	+	6517	2446610	2446716	107	2453018	2453126	109	2446607	2446609	tat	2453127	2453129	tat
Slycopersicum_v3_LTR_retrotransposon99	DNA8-25_DR	77.68	(76,78]	NA	1	SL3.0ch01	2864309	2875585	+	11277	2864309	2864415	107	2875474	2875585	112	2864306	2864308	att	2875586	2875588	att
Slycopersicum_v3_LTR_retrotransposon100	unknown	82.17	(82,84]	NA	0	SL3.0ch01	3051402	3055645	-	4244	3051402	3051627	226	3055416	3055645	230	3051399	3051401	tcc	3055646	3055648	tcc
Slycopersicum_v3_LTR_retrotransposon101	unknown	83.61	(82,84]	NA	0	SL3.0ch01	3142657	3147737	.	5081	3142657	3143129	473	3147256	3147737	482	3142654	3142656	aaa	3147738	3147740	aaa
Slycopersicum_v3_LTR_retrotransposon102	unknown	87.4	(86,88]	NA	6	SL3.0ch01	3455854	3465040	.	9187	3455854	3456242	389	3464659	3465040	382	3455851	3455853	aaa	3465041	3465043	aaa
Slycopersicum_v3_LTR_retrotransposon103	unknown	86.86	(86,88]	NA	2	SL3.0ch01	3475757	3482546	-	6790	3475757	3476966	1210	3481343	3482546	1204	3475754	3475756	ata	3482547	3482549	ata
Slycopersicum_v3_LTR_retrotransposon104	unknown	95.12	(94,96]	NA	0	SL3.0ch01	4063699	4068660	+	4962	4063699	4063985	287	4068375	4068660	286	4063694	4063698	tattc	4068661	4068665	tattc
Slycopersicum_v3_LTR_retrotransposon105	Gypsy62-I_DR	78.35	(78,80]	RVT_1	0	SL3.0ch01	4384929	4391141	-	6213	4384929	4385120	192	4390948	4391141	194	4384926	4384928	ttg	4391142	4391144	ttg
Slycopersicum_v3_LTR_retrotransposon106	unknown	96.67	(96,98]	NA	6	SL3.0ch01	4482722	4487636	-	4915	4482722	4482841	120	4487520	4487636	117	4482719	4482721	tta	4487637	4487639	tta
Slycopersicum_v3_LTR_retrotransposon107	Copia1-I_DM	91.54	(90,92]	rve/RVT_2	7	SL3.0ch01	4524771	4529441	-	4671	4524771	4524971	201	4529253	4529441	189	4524768	4524770	tta	4529442	4529444	tta
Slycopersicum_v3_LTR_retrotransposon108	Copia1-I_DM	96.9	(96,98]	rve/RVT_2	12	SL3.0ch01	4535582	4541787	-	6206	4535582	4536322	741	4541050	4541787	738	4535579	4535581	tat	4541788	4541790	tat
Slycopersicum_v3_LTR_retrotransposon109	unknown	94.5	(94,96]	NA	6	SL3.0ch01	4608590	4613551	+	4962	4608590	4608898	309	4613244	4613551	308	4608587	4608589	atg	4613552	4613554	atg
Slycopersicum_v3_LTR_retrotransposon110	unknown	90	(88,90]	NA	0	SL3.0ch01	4840403	4846914	.	6512	4840403	4840770	368	4846545	4846914	370	4840399	4840402	tggg	4846915	4846918	tggg
Slycopersicum_v3_LTR_retrotransposon111	Gypsy72-I_DR	82.87	(82,84]	NA	0	SL3.0ch01	4951636	4958309	.	6674	4951636	4952311	676	4957633	4958309	677	4951633	4951635	gtt	4958310	4958312	gtt
Slycopersicum_v3_LTR_retrotransposon112	Gypsy107-I_Dr	98.45	(98,100]	Retrotrans_gag/RVT_1/rve	3	SL3.0ch01	4982519	4992909	+	10391	4982519	4985100	2582	4990332	4992909	2578	4982516	4982518	aat	4992910	4992912	aat
Slycopersicum_v3_LTR_retrotransposon113	Copia_I	98.2	(98,100]	rve/RVT_2	2	SL3.0ch01	5123661	5129296	-	5636	5123661	5124438	778	5128521	5129296	776	5123657	5123660	acgt	5129297	5129300	acgt
Slycopersicum_v3_LTR_retrotransposon114	FROGGER_I	92.46	(92,94]	rve/RVT_2	3	SL3.0ch01	5189347	5193978	-	4632	5189347	5189598	252	5193737	5193978	242	5189344	5189346	att	5193979	5193981	att
Slycopersicum_v3_LTR_retrotransposon115	Copia_I	98.95	(98,100]	Retrotrans_gag/rve/RVT_2	3	SL3.0ch01	5264277	5269681	-	5405	5264277	5264562	286	5269396	5269681	286	5264272	5264276	aaata	5269682	5269686	aaata
Slycopersicum_v3_LTR_retrotransposon116	FROGGER_I	93.2	(92,94]	rve/RVT_2	2	SL3.0ch01	5361764	5366490	+	4727	5361764	5361964	201	5366285	5366490	206	5361761	5361763	ttt	5366491	5366493	ttt
Slycopersicum_v3_LTR_retrotransposon117	unknown	96.75	(96,98]	NA	0	SL3.0ch01	5371034	5376527	+	5494	5371034	5371279	246	5376285	5376527	243	5371031	5371033	ctt	5376528	5376530	ctt
Slycopersicum_v3_LTR_retrotransposon118	unknown	99.74	(98,100]	NA	1	SL3.0ch01	5380339	5386303	+	5965	5380339	5381121	783	5385521	5386303	783	5380334	5380338	caccc	5386304	5386308	caccc
Slycopersicum_v3_LTR_retrotransposon119	DNA9-3_DR	82.93	(82,84]	NA	2	SL3.0ch01	5387365	5408404	+	21040	5387365	5387487	123	5408284	5408404	121	5387361	5387364	cact	5408405	5408408	cact
Slycopersicum_v3_LTR_retrotransposon120	unknown	93.4	(92,94]	NA	0	SL3.0ch01	5515719	5520791	-	5073	5515719	5516006	288	5520504	5520791	288	5515714	5515718	ttttc	5520792	5520796	ttttc
Slycopersicum_v3_LTR_retrotransposon121	unknown	87.89	(86,88]	NA	0	SL3.0ch01	5597047	5625603	.	28557	5597047	5597616	570	5625045	5625603	559	5597044	5597046	aag	5625604	5625606	aag
Slycopersicum_v3_LTR_retrotransposon122	Copia_I	93.77	(92,94]	rve/RVT_2	5	SL3.0ch01	5653395	5663057	-	9663	5653395	5654194	800	5662255	5663057	803	5653392	5653394	atc	5663058	5663060	atc
Slycopersicum_v3_LTR_retrotransposon123	Copia_I	98.16	(98,100]	Retrotrans_gag/rve/RVT_2	4	SL3.0ch01	5678120	5683724	-	5605	5678120	5678444	325	5683399	5683724	326	5678115	5678119	aaatc	5683725	5683729	aaatc
Slycopersicum_v3_LTR_retrotransposon124	Copia1-I_DM	88.66	(88,90]	rve/RVT_2	0	SL3.0ch01	5734053	5739681	+	5629	5734053	5734634	582	5739102	5739681	580	5734050	5734052	act	5739682	5739684	act
Slycopersicum_v3_LTR_retrotransposon125	DNA8-25_DR	70	[70,72]	NA	0	SL3.0ch01	5762574	5786765	+	24192	5762574	5762683	110	5786663	5786765	103	5762571	5762573	att	5786766	5786768	att
Slycopersicum_v3_LTR_retrotransposon126	FROGGER_I	89.13	(88,90]	Retrotrans_gag/rve/RVT_2	8	SL3.0ch01	5843376	5848711	+	5336	5843376	5843605	230	5848485	5848711	227	5843373	5843375	tta	5848712	5848714	tta
Slycopersicum_v3_LTR_retrotransposon127	unknown	89.66	(88,90]	NA	0	SL3.0ch01	6110194	6117383	-	7190	6110194	6110309	116	6117270	6117383	114	6110190	6110193	tttc	6117384	6117387	tttc
Slycopersicum_v3_LTR_retrotransposon128	Copia_I	86.51	(86,88]	RVT_2	0	SL3.0ch01	6121220	6126613	-	5394	6121220	6121560	341	6126274	6126613	340	6121217	6121219	gtt	6126614	6126616	gtt
Slycopersicum_v3_LTR_retrotransposon129	unknown	80.94	(80,82]	NA	0	SL3.0ch01	6128337	6134996	-	6660	6128337	6128887	551	6134452	6134996	545	6128333	6128336	taga	6134997	6135000	taga
Slycopersicum_v3_LTR_retrotransposon130	unknown	77.31	(76,78]	NA	0	SL3.0ch01	6135614	6146783	.	11170	6135614	6135851	238	6146546	6146783	238	6135611	6135613	aat	6146784	6146786	aat
Slycopersicum_v3_LTR_retrotransposon131	unknown	77.37	(76,78]	NA	0	SL3.0ch01	6194480	6198748	-	4269	6194480	6194669	190	6198561	6198748	188	6194477	6194479	tat	6198749	6198751	tat
Slycopersicum_v3_LTR_retrotransposon132	Copia_I	94.67	(94,96]	Retrotrans_gag/rve/RVT_2	2	SL3.0ch01	6206852	6212019	-	5168	6206852	6207151	300	6211721	6212019	299	6206849	6206851	ttt	6212020	6212022	ttt
Slycopersicum_v3_LTR_retrotransposon133	FROGGER_I	89.3	(88,90]	rve/RVT_2	1	SL3.0ch01	6305890	6310306	-	4417	6305890	6306132	243	6310071	6310306	236	6305887	6305889	aat	6310307	6310309	aat
Slycopersicum_v3_LTR_retrotransposon134	Copia_I	99.69	(98,100]	Retrotrans_gag/rve/RVT_2	1	SL3.0ch01	6410185	6415713	-	5529	6410185	6410508	324	6415390	6415713	324	6410180	6410184	aagtc	6415714	6415718	aagtc
Slycopersicum_v3_LTR_retrotransposon135	Copia_I	91.89	(90,92]	Retrotrans_gag/rve/RVT_2	2	SL3.0ch01	6535889	6541170	+	5282	6535889	6536110	222	6540950	6541170	221	6535886	6535888	caa	6541171	6541173	caa
Slycopersicum_v3_LTR_retrotransposon136	unknown	93.92	(92,94]	NA	0	SL3.0ch01	6973277	6978278	.	5002	6973277	6973424	148	6978137	6978278	142	6973274	6973276	aac	6978279	6978281	aac
Slycopersicum_v3_LTR_retrotransposon137	DNA8-25_DR	84.42	(84,86]	Retrotrans_gag	0	SL3.0ch01	7003569	7010369	-	6801	7003569	7004454	886	7009487	7010369	883	7003566	7003568	act	7010370	7010372	act
Slycopersicum_v3_LTR_retrotransposon138	Gypsy69-I_DR	94.9	(94,96]	Retrotrans_gag/RVT_1/rve	5	SL3.0ch01	7018317	7027096	-	8780	7018317	7020097	1781	7025311	7027096	1786	7018314	7018316	aat	7027097	7027099	aat
Slycopersicum_v3_LTR_retrotransposon139	MDG3_I	70	[70,72]	Retrotrans_gag	0	SL3.0ch01	7069601	7078010	-	8410	7069601	7069710	110	7077902	7078010	109	7069598	7069600	aaa	7078011	7078013	aaa
Slycopersicum_v3_LTR_retrotransposon140	FROGGER_I	75.44	(74,76]	RVT_2	13	SL3.0ch01	7225407	7255415	-	30009	7225407	7225519	113	7255302	7255415	114	7225404	7225406	aat	7255416	7255418	aat
Slycopersicum_v3_LTR_retrotransposon141	Copia_I	92.66	(92,94]	rve/RVT_2	2	SL3.0ch01	7413726	7419259	-	5534	7413726	7414461	736	7418525	7419259	735	7413722	7413725	acca	7419260	7419263	acca
Slycopersicum_v3_LTR_retrotransposon142	FROGGER_I	85.53	(84,86]	rve/RVT_2	1	SL3.0ch01	7556116	7560745	-	4630	7556116	7556274	159	7560589	7560745	157	7556113	7556115	tag	7560746	7560748	tag
Slycopersicum_v3_LTR_retrotransposon143	FROGGER_I	90.68	(90,92]	rve/RVT_2	3	SL3.0ch01	7634227	7643410	+	9184	7634227	7634579	353	7643057	7643410	354	7634224	7634226	caa	7643411	7643413	caa
Slycopersicum_v3_LTR_retrotransposon144	unknown	78.02	(78,80]	NA	0	SL3.0ch01	7656581	7661789	.	5209	7656581	7656812	232	7661567	7661789	223	7656578	7656580	ggt	7661790	7661792	ggt
Slycopersicum_v3_LTR_retrotransposon145	Gypsy-173_DR-I	87.61	(86,88]	RVT_1	0	SL3.0ch01	7819002	7824203	+	5202	7819002	7819227	226	7823982	7824203	222	7818999	7819001	tcg	7824204	7824206	tcg
Slycopersicum_v3_LTR_retrotransposon146	QUASIMODO2-I_DM	97.7	(96,98]	Retrotrans_gag/RVT_1/rve	3	SL3.0ch01	7994049	8008258	-	14210	7994049	7995616	1568	8006694	8008258	1565	7994046	7994048	taa	8008259	8008261	taa
Slycopersicum_v3_LTR_retrotransposon147	Copia_I	92.68	(92,94]	rve/RVT_2	1	SL3.0ch01	8100655	8105197	-	4543	8100655	8100894	240	8104952	8105197	246	8100652	8100654	gaa	8105198	8105200	gaa
Slycopersicum_v3_LTR_retrotransposon148	Gypsy62-I_DR	87	(86,88]	RVT_1	6	SL3.0ch01	8158665	8171179	+	12515	8158665	8159110	446	8170736	8171179	444	8158662	8158664	aat	8171180	8171182	aat
Slycopersicum_v3_LTR_retrotransposon149	Gypsy-173_DR-I	86.35	(86,88]	Retrotrans_gag/RVT_1/rve	0	SL3.0ch01	8214713	8223291	+	8579	8214713	8214983	271	8223022	8223291	270	8214710	8214712	tca	8223292	8223294	tca
Slycopersicum_v3_LTR_retrotransposon150	unknown	97.84	(96,98]	Retrotrans_gag	1	SL3.0ch01	8439885	8446456	-	6572	8439885	8441454	1570	8444886	8446456	1571	8439882	8439884	acc	8446457	8446459	acc
Slycopersicum_v3_LTR_retrotransposon151	Copia_I	84.5	(84,86]	rve/RVT_2	0	SL3.0ch01	8520957	8528337	+	7381	8520957	8521485	529	8527809	8528337	529	8520954	8520956	tct	8528338	8528340	tct
Slycopersicum_v3_LTR_retrotransposon152	Copia_I	93.48	(92,94]	RVT_2	7	SL3.0ch01	8587552	8592748	+	5197	8587552	8588100	549	8592197	8592748	552	8587549	8587551	ttg	8592749	8592751	ttg
Slycopersicum_v3_LTR_retrotransposon153	FROGGER_I	91.39	(90,92]	Retrotrans_gag/rve/RVT_2	1	SL3.0ch01	8611717	8616345	+	4629	8611717	8611925	209	8616138	8616345	208	8611714	8611716	aaa	8616346	8616348	aaa
Slycopersicum_v3_LTR_retrotransposon154	unknown	77.26	(76,78]	NA	0	SL3.0ch01	8661533	8666719	+	5187	8661533	8661809	277	8666451	8666719	269	8661528	8661532	aaaat	8666720	8666724	aaaat
Slycopersicum_v3_LTR_retrotransposon155	Gypsy62-I_DR	85.71	(84,86]	RVT_1/rve	1	SL3.0ch01	8780509	8787987	+	7479	8780509	8781749	1241	8786742	8787987	1246	8780505	8780508	attt	8787988	8787991	attt
Slycopersicum_v3_LTR_retrotransposon156	Copia1-I_DM	92.91	(92,94]	rve/RVT_2	2	SL3.0ch01	9207627	9212195	-	4569	9207627	9207891	265	9211928	9212195	268	9207624	9207626	tat	9212196	9212198	tat
Slycopersicum_v3_LTR_retrotransposon157	Copia_I	97.09	(96,98]	rve/RVT_2	3	SL3.0ch01	9215384	9220474	+	5091	9215384	9215830	447	9220030	9220474	445	9215379	9215383	tatat	9220475	9220479	tatat
Slycopersicum_v3_LTR_retrotransposon158	FROGGER_I	86.63	(86,88]	RVT_2	0	SL3.0ch01	9295583	9303500	+	7918	9295583	9295938	356	9303142	9303500	359	9295580	9295582	aat	9303501	9303503	aat
Slycopersicum_v3_LTR_retrotransposon159	FROGGER_I	91.04	(90,92]	Retrotrans_gag/rve/RVT_2	9	SL3.0ch01	9305298	9311194	-	5897	9305298	9305490	193	9310994	9311194	201	9305295	9305297	aca	9311195	9311197	aca
Slycopersicum_v3_LTR_retrotransposon160	Copia_I	91.29	(90,92]	rve/RVT_2	3	SL3.0ch01	9365665	9370381	-	4717	9365665	9366017	353	9370026	9370381	356	9365662	9365664	ttt	9370382	9370384	ttt
Slycopersicum_v3_LTR_retrotransposon161	Gypsy-32-I_DR	88.29	(88,90]	rve	0	SL3.0ch01	9815628	9820863	-	5236	9815628	9816216	589	9820285	9820863	579	9815624	9815627	tata	9820864	9820867	tata
Slycopersicum_v3_LTR_retrotransposon162	Copia_I	75.08	(74,76]	rve/RVT_2	0	SL3.0ch01	9910757	9918688	-	7932	9910757	9911077	321	9918369	9918688	320	9910754	9910756	agt	9918689	9918691	agt
Slycopersicum_v3_LTR_retrotransposon163	Gypsy62-I_DR	87.84	(86,88]	RVT_1	7	SL3.0ch01	10130486	10135504	+	5019	10130486	10131077	592	10134918	10135504	587	10130483	10130485	tgg	10135505	10135507	tgg
Slycopersicum_v3_LTR_retrotransposon164	unknown	97.7	(96,98]	NA	2	SL3.0ch01	10233609	10240636	+	7028	10233609	10233954	346	10240289	10240636	348	10233605	10233608	acaa	10240637	10240640	acaa
Slycopersicum_v3_LTR_retrotransposon165	Gypsy72-I_DR	83.48	(82,84]	NA	0	SL3.0ch01	10546681	10553753	-	7073	10546681	10547237	557	10553205	10553753	549	10546678	10546680	ttt	10553754	10553756	ttt
Slycopersicum_v3_LTR_retrotransposon166	unknown	81.8	(80,82]	NA	0	SL3.0ch01	10559442	10576247	.	16806	10559442	10560004	563	10575682	10576247	566	10559439	10559441	cca	10576248	10576250	cca
Slycopersicum_v3_LTR_retrotransposon167	unknown	80.67	(80,82]	NA	0	SL3.0ch01	10703532	10712659	+	9128	10703532	10703681	150	10712512	10712659	148	10703529	10703531	ata	10712660	10712662	ata
Slycopersicum_v3_LTR_retrotransposon168	Gypsy135-I_DR	81.02	(80,82]	NA	1	SL3.0ch01	10781985	10789419	-	7435	10781985	10782785	801	10788619	10789419	801	10781982	10781984	caa	10789420	10789422	caa
Slycopersicum_v3_LTR_retrotransposon169	unknown	82.05	(82,84]	NA	0	SL3.0ch01	10827639	10844748	.	17110	10827639	10828372	734	10844008	10844748	741	10827636	10827638	cat	10844749	10844751	cat
Slycopersicum_v3_LTR_retrotransposon170	Gypsy69-I_DR	84.24	(84,86]	RVT_1	0	SL3.0ch01	10973471	10980709	-	7239	10973471	10974441	971	10979739	10980709	971	10973468	10973470	ttt	10980710	10980712	ttt
Slycopersicum_v3_LTR_retrotransposon171	Copia_I	88.46	(88,90]	rve/RVT_2	1	SL3.0ch01	10985506	10990124	-	4619	10985506	10985817	312	10989816	10990124	309	10985503	10985505	ttt	10990125	10990127	ttt
Slycopersicum_v3_LTR_retrotransposon172	unknown	84.09	(84,86]	NA	0	SL3.0ch01	11009466	11018482	.	9017	11009466	11009901	436	11018043	11018482	440	11009463	11009465	tat	11018483	11018485	tat
Slycopersicum_v3_LTR_retrotransposon173	Gypsy69-I_DR	89.91	(88,90]	Retrotrans_gag/RVT_1	1	SL3.0ch01	11042060	11048245	+	6186	11042060	11042850	791	11047453	11048245	793	11042057	11042059	agt	11048246	11048248	agt
Slycopersicum_v3_LTR_retrotransposon174	Gypsy62-I_DR	72.32	(72,74]	Retrotrans_gag	2	SL3.0ch01	11052490	11081871	+	29382	11052490	11052601	112	11081764	11081871	108	11052487	11052489	aat	11081872	11081874	aat
Slycopersicum_v3_LTR_retrotransposon175	Gypsy89-I_DR	74.17	(74,76]	Retrotrans_gag	0	SL3.0ch01	11217798	11244535	+	26738	11217798	11217946	149	11244385	11244535	151	11217795	11217797	gaa	11244536	11244538	gaa
Slycopersicum_v3_LTR_retrotransposon176	Gypsy69-I_DR	77.47	(76,78]	rve	0	SL3.0ch01	11265346	11273039	+	7694	11265346	11265638	293	11272750	11273039	290	11265343	11265345	gga	11273040	11273042	gga
Slycopersicum_v3_LTR_retrotransposon177	Gypsy-173_DR-I	77.83	(76,78]	Retrotrans_gag/RVT_1/rve	0	SL3.0ch01	11309595	11317447	-	7853	11309595	11310406	812	11316640	11317447	808	11309592	11309594	tgt	11317448	11317450	tgt
Slycopersicum_v3_LTR_retrotransposon178	Gypsy62-I_DR	78.38	(78,80]	Retrotrans_gag	0	SL3.0ch01	11449566	11462940	+	13375	11449566	11449743	178	11462756	11462940	185	11449562	11449565	aatt	11462941	11462944	aatt
Slycopersicum_v3_LTR_retrotransposon179	Copia_I	96.23	(96,98]	rve/RVT_2	2	SL3.0ch01	11481585	11486121	-	4537	11481585	11481820	236	11485883	11486121	239	11481582	11481584	tga	11486122	11486124	tga
Slycopersicum_v3_LTR_retrotransposon180	Copia_I	91.57	(90,92]	rve/RVT_2	2	SL3.0ch01	11686640	11691123	+	4484	11686640	11686805	166	11690965	11691123	159	11686637	11686639	ata	11691124	11691126	ata
Slycopersicum_v3_LTR_retrotransposon181	QUASIMODO2-I_DM	87.32	(86,88]	RVT_1/rve	0	SL3.0ch01	11768334	11781781	+	13448	11768334	11769467	1134	11780646	11781781	1136	11768331	11768333	ggt	11781782	11781784	ggt
Slycopersicum_v3_LTR_retrotransposon182	unknown	97.2	(96,98]	NA	7	SL3.0ch01	11940250	11946502	-	6253	11940250	11941062	813	11945681	11946502	822	11940247	11940249	agt	11946503	11946505	agt
Slycopersicum_v3_LTR_retrotransposon183	Copia_I	90.46	(90,92]	rve/RVT_2	7	SL3.0ch01	11974655	11980279	+	5625	11974655	11974914	260	11980018	11980279	262	11974652	11974654	agt	11980280	11980282	agt
Slycopersicum_v3_LTR_retrotransposon184	Copia_I	94.72	(94,96]	rve/RVT_2	2	SL3.0ch01	12010663	12016046	+	5384	12010663	12011249	587	12015463	12016046	584	12010659	12010662	taac	12016047	12016050	taac
Slycopersicum_v3_LTR_retrotransposon185	FROGGER_I	97.05	(96,98]	RVT_2	8	SL3.0ch01	12040204	12048594	-	8391	12040204	12041017	814	12047786	12048594	809	12040201	12040203	ttt	12048595	12048597	ttt
Slycopersicum_v3_LTR_retrotransposon186	Copia_I	86.25	(86,88]	rve/RVT_2	2	SL3.0ch01	12117227	12121740	-	4514	12117227	12117462	236	12121501	12121740	240	12117224	12117226	ctg	12121741	12121743	ctg
Slycopersicum_v3_LTR_retrotransposon187	Copia_I	80.46	(80,82]	RVT_2	1	SL3.0ch01	12131217	12140900	+	9684	12131217	12131523	307	12140596	12140900	305	12131214	12131216	tta	12140901	12140903	tta
Slycopersicum_v3_LTR_retrotransposon188	Copia1-I_DM	80.73	(80,82]	rve	2	SL3.0ch01	12142284	12150598	+	8315	12142284	12142501	218	12150385	12150598	214	12142281	12142283	tgg	12150599	12150601	tgg
Slycopersicum_v3_LTR_retrotransposon189	Copia_I	97.1	(96,98]	rve/RVT_2	4	SL3.0ch01	12173483	12179023	-	5541	12173483	12174207	725	12178300	12179023	724	12173480	12173482	aac	12179024	12179026	aac
Slycopersicum_v3_LTR_retrotransposon190	Gypsy62-I_DR	79.94	(78,80]	NA	4	SL3.0ch01	12309494	12329683	.	20190	12309494	12309807	314	12329377	12329683	307	12309491	12309493	ata	12329684	12329686	ata
Slycopersicum_v3_LTR_retrotransposon191	Copia_I	80.37	(80,82]	rve/RVT_2	0	SL3.0ch01	12330460	12341392	+	10933	12330460	12330562	103	12341286	12341392	107	12330457	12330459	aat	12341393	12341395	aat
Slycopersicum_v3_LTR_retrotransposon192	Copia_I	86.61	(86,88]	RVT_2	0	SL3.0ch01	12356420	12378249	-	21830	12356420	12356546	127	12378130	12378249	120	12356417	12356419	tgc	12378250	12378252	tgc
Slycopersicum_v3_LTR_retrotransposon193	unknown	81.23	(80,82]	NA	0	SL3.0ch01	12382721	12389326	.	6606	12382721	12383349	629	12388693	12389326	634	12382718	12382720	caa	12389327	12389329	caa
Slycopersicum_v3_LTR_retrotransposon194	Gypsy107-I_Dr	96.27	(96,98]	Retrotrans_gag/RVT_1/rve	3	SL3.0ch01	12560084	12569961	-	9878	12560084	12562417	2334	12567628	12569961	2334	12560081	12560083	ttg	12569962	12569964	ttg
Slycopersicum_v3_LTR_retrotransposon195	Gypsy62-I_DR	80.77	(80,82]	RVT_1	6	SL3.0ch01	12616968	12625395	-	8428	12616968	12617172	205	12625188	12625395	208	12616965	12616967	taa	12625396	12625398	taa
Slycopersicum_v3_LTR_retrotransposon196	unknown	84.01	(84,86]	NA	0	SL3.0ch01	12684900	12693198	-	8299	12684900	12685343	444	12692758	12693198	441	12684897	12684899	agt	12693199	12693201	agt
Slycopersicum_v3_LTR_retrotransposon197	unknown	77.16	(76,78]	NA	0	SL3.0ch01	12718699	12736473	+	17775	12718699	12719600	902	12735584	12736473	890	12718696	12718698	aac	12736474	12736476	aac
Slycopersicum_v3_LTR_retrotransposon198	Copia_I	86.5	(86,88]	Retrotrans_gag/rve/RVT_2	2	SL3.0ch01	12846160	12851201	+	5042	12846160	12846359	200	12851005	12851201	197	12846157	12846159	tta	12851202	12851204	tta
Slycopersicum_v3_LTR_retrotransposon199	Copia1-I_DM	85.2	(84,86]	rve/RVT_2	0	SL3.0ch01	12902225	12906531	-	4307	12902225	12902447	223	12906313	12906531	219	12902222	12902224	cct	12906532	12906534	cct
Slycopersicum_v3_LTR_retrotransposon200	Copia_I	87.76	(86,88]	rve/RVT_2	3	SL3.0ch01	12908180	12916837	+	8658	12908180	12908906	727	12916113	12916837	725	12908177	12908179	ttg	12916838	12916840	ttg
Slycopersicum_v3_LTR_retrotransposon201	Gypsy-173_DR-I	84.43	(84,86]	RVT_1	0	SL3.0ch01	13103574	13110581	-	7008	13103574	13104723	1150	13109434	13110581	1148	13103568	13103573	tttaag	13110582	13110587	tttaag
Slycopersicum_v3_LTR_retrotransposon202	unknown	80.58	(80,82]	NA	0	SL3.0ch01	13169006	13175866	.	6861	13169006	13169144	139	13175732	13175866	135	13169003	13169005	att	13175867	13175869	att
Slycopersicum_v3_LTR_retrotransposon203	Copia1-I_DM	78.34	(78,80]	RVT_2	0	SL3.0ch01	13183631	13190450	+	6820	13183631	13183942	312	13190137	13190450	314	13183628	13183630	caa	13190451	13190453	caa
Slycopersicum_v3_LTR_retrotransposon204	unknown	85.3	(84,86]	NA	0	SL3.0ch01	13486919	13494187	-	7269	13486919	13487196	278	13493909	13494187	279	13486916	13486918	ctc	13494188	13494190	ctc
Slycopersicum_v3_LTR_retrotransposon205	Gypsy62-I_DR	92.12	(92,94]	Retrotrans_gag/RVT_1/rve	3	SL3.0ch01	13663416	13671729	-	8314	13663416	13664895	1480	13670246	13671729	1484	13663413	13663415	gtg	13671730	13671732	gtg
Slycopersicum_v3_LTR_retrotransposon206	QUASIMODO_I	82.6	(82,84]	rve	0	SL3.0ch01	13803533	13816264	+	12732	13803533	13804213	681	13815581	13816264	684	13803530	13803532	cta	13816265	13816267	cta
Slycopersicum_v3_LTR_retrotransposon207	unknown	94.92	(94,96]	NA	0	SL3.0ch01	13900604	13905674	+	5071	13900604	13900894	291	13905380	13905674	295	13900601	13900603	ata	13905675	13905677	ata
Slycopersicum_v3_LTR_retrotransposon208	Copia_I	95.68	(94,96]	rve/RVT_2	6	SL3.0ch01	13950767	13960411	+	9645	13950767	13951598	832	13959579	13960411	833	13950764	13950766	aca	13960412	13960414	aca
Slycopersicum_v3_LTR_retrotransposon209	unknown	97.78	(96,98]	NA	0	SL3.0ch01	13985196	13992219	-	7024	13985196	13986680	1485	13990735	13992219	1485	13985191	13985195	gtcga	13992220	13992224	gtcga
Slycopersicum_v3_LTR_retrotransposon210	Copia_I	92.59	(92,94]	rve/RVT_2	5	SL3.0ch01	13998860	14003446	+	4587	13998860	13999129	270	14003186	14003446	261	13998857	13998859	aat	14003447	14003449	aat
Slycopersicum_v3_LTR_retrotransposon211	Copia_I	97.34	(96,98]	RVT_2	0	SL3.0ch01	14262379	14268527	+	6149	14262379	14263241	863	14267663	14268527	865	14262376	14262378	cta	14268528	14268530	cta
Slycopersicum_v3_LTR_retrotransposon212	QUASIMODO2-I_DM	89.66	(88,90]	RVT_1	6	SL3.0ch01	14295479	14316452	-	20974	14295479	14295681	203	14316256	14316452	197	14295476	14295478	att	14316453	14316455	att
Slycopersicum_v3_LTR_retrotransposon213	unknown	77.76	(76,78]	NA	0	SL3.0ch01	14318813	14324751	.	5939	14318813	14319332	520	14324226	14324751	526	14318810	14318812	cat	14324752	14324754	cat
Slycopersicum_v3_LTR_retrotransposon214	Copia_I	87.76	(86,88]	rve/RVT_2	1	SL3.0ch01	14450108	14457334	-	7227	14450108	14450677	570	14456763	14457334	572	14450103	14450107	ttccc	14457335	14457339	ttccc
Slycopersicum_v3_LTR_retrotransposon215	Copia_I	95.85	(94,96]	rve/RVT_2	2	SL3.0ch01	14614202	14618890	-	4689	14614202	14614394	193	14618700	14618890	191	14614197	14614201	tacaa	14618891	14618895	tacaa
Slycopersicum_v3_LTR_retrotransposon216	FROGGER_I	98.51	(98,100]	Retrotrans_gag/rve/RVT_2	2	SL3.0ch01	14666931	14671960	-	5030	14666931	14667132	202	14671759	14671960	202	14666928	14666930	att	14671961	14671963	att
Slycopersicum_v3_LTR_retrotransposon217	Copia_I	88.33	(88,90]	rve/RVT_2	3	SL3.0ch01	14821801	14826571	-	4771	14821801	14822113	313	14826255	14826571	317	14821798	14821800	tta	14826572	14826574	tta
Slycopersicum_v3_LTR_retrotransposon218	Gypsy69-I_DR	87.54	(86,88]	RVT_1/rve	0	SL3.0ch01	15205284	15210702	+	5419	15205284	15205853	570	15210138	15210702	565	15205281	15205283	aaa	15210703	15210705	aaa
Slycopersicum_v3_LTR_retrotransposon219	Copia_I	93.28	(92,94]	rve/RVT_2	2	SL3.0ch01	15332031	15336524	+	4494	15332031	15332264	234	15336287	15336524	238	15332028	15332030	ttc	15336525	15336527	ttc
Slycopersicum_v3_LTR_retrotransposon220	Gypsy-173_DR-I	92.81	(92,94]	RVT_1	1	SL3.0ch01	15389283	15395875	-	6593	15389283	15391119	1837	15394042	15395875	1834	15389280	15389282	gac	15395876	15395878	gac
Slycopersicum_v3_LTR_retrotransposon221	QUASIMODO2-I_DM	89.88	(88,90]	Retrotrans_gag/rve	3	SL3.0ch01	15553037	15565725	+	12689	15553037	15554202	1166	15564565	15565725	1161	15553034	15553036	tat	15565726	15565728	tat
Slycopersicum_v3_LTR_retrotransposon222	unknown	89.94	(88,90]	NA	0	SL3.0ch01	15566032	15576284	-	10253	15566032	15567273	1242	15575042	15576284	1243	15566029	15566031	gac	15576285	15576287	gac
Slycopersicum_v3_LTR_retrotransposon223	Gypsy6-I_DR	85.53	(84,86]	NA	1	SL3.0ch01	15747069	15773740	-	26672	15747069	15747386	318	15773424	15773740	317	15747066	15747068	aaa	15773741	15773743	aaa
Slycopersicum_v3_LTR_retrotransposon224	Copia1-I_DM	91.35	(90,92]	rve/RVT_2	0	SL3.0ch01	15915565	15924862	+	9298	15915565	15915749	185	15924680	15924862	183	15915561	15915564	aaca	15924863	15924866	aaca
Slycopersicum_v3_LTR_retrotransposon225	Copia_I	93.63	(92,94]	rve/RVT_2	3	SL3.0ch01	15999771	16005302	-	5532	15999771	16000508	738	16004565	16005302	738	15999767	15999770	tctt	16005303	16005306	tctt
Slycopersicum_v3_LTR_retrotransposon226	Copia_I	90.22	(90,92]	rve/RVT_2	0	SL3.0ch01	16020041	16024555	-	4515	16020041	16020265	225	16024332	16024555	224	16020037	16020040	tgat	16024556	16024559	tgat
Slycopersicum_v3_LTR_retrotransposon227	Copia_I	91.84	(90,92]	Retrotrans_gag/rve/RVT_2	1	SL3.0ch01	16227360	16232438	-	5079	16227360	16227604	245	16232196	16232438	243	16227356	16227359	cgat	16232439	16232442	cgat
Slycopersicum_v3_LTR_retrotransposon228	Copia1-I_DM	92.89	(92,94]	rve/RVT_2	3	SL3.0ch01	16237141	16242428	-	5288	16237141	16237906	766	16241655	16242428	774	16237138	16237140	tat	16242429	16242431	tat
Slycopersicum_v3_LTR_retrotransposon229	ACCORD_I	95.13	(94,96]	Retrotrans_gag/RVT_1/rve	3	SL3.0ch01	16310156	16316322	+	6167	16310156	16310936	781	16315542	16316322	781	16310153	16310155	gca	16316323	16316325	gca
Slycopersicum_v3_LTR_retrotransposon230	Copia_I	83.19	(82,84]	RVT_2	0	SL3.0ch01	16328434	16333975	+	5542	16328434	16328659	226	16333753	16333975	223	16328431	16328433	ctt	16333976	16333978	ctt
Slycopersicum_v3_LTR_retrotransposon231	unknown	73.89	(72,74]	NA	0	SL3.0ch01	16352423	16357175	-	4753	16352423	16352579	157	16357025	16357175	151	16352420	16352422	ctc	16357176	16357178	ctc
Slycopersicum_v3_LTR_retrotransposon232	unknown	80.05	(80,82]	NA	0	SL3.0ch01	16361757	16371758	-	10002	16361757	16362174	418	16371338	16371758	421	16361754	16361756	ttt	16371759	16371761	ttt
Slycopersicum_v3_LTR_retrotransposon233	Gypsy62-I_DR	83.17	(82,84]	Retrotrans_gag	0	SL3.0ch01	16406950	16416387	-	9438	16406950	16408274	1325	16415064	16416387	1324	16406947	16406949	aag	16416388	16416390	aag
Slycopersicum_v3_LTR_retrotransposon234	Copia1-I_DM	95.29	(94,96]	rve/RVT_2	3	SL3.0ch01	16729130	16734423	+	5294	16729130	16729724	595	16733833	16734423	591	16729127	16729129	aac	16734424	16734426	aac
Slycopersicum_v3_LTR_retrotransposon235	unknown	79.19	(78,80]	NA	0	SL3.0ch01	16751721	16756919	+	5199	16751721	16751891	171	16756747	16756919	173	16751718	16751720	gaa	16756920	16756922	gaa
Slycopersicum_v3_LTR_retrotransposon236	Gypsy62-I_DR	84.2	(84,86]	NA	0	SL3.0ch01	16890486	16899989	-	9504	16890486	16891594	1109	16898876	16899989	1114	16890483	16890485	taa	16899990	16899992	taa
Slycopersicum_v3_LTR_retrotransposon237	Copia_I	96.41	(96,98]	Retrotrans_gag/rve/RVT_2	2	SL3.0ch01	17063558	17068201	-	4644	17063558	17063752	195	17068008	17068201	194	17063554	17063557	cttt	17068202	17068205	cttt
Slycopersicum_v3_LTR_retrotransposon238	Copia_I	94.17	(94,96]	RVT_2	0	SL3.0ch01	17199350	17205442	-	6093	17199350	17200206	857	17204587	17205442	856	17199347	17199349	caa	17205443	17205445	caa
Slycopersicum_v3_LTR_retrotransposon239	FROGGER_I	92.31	(92,94]	Retrotrans_gag/rve/RVT_2	5	SL3.0ch01	17210744	17215414	+	4671	17210744	17210937	194	17215220	17215414	195	17210741	17210743	tta	17215415	17215417	tta
Slycopersicum_v3_LTR_retrotransposon240	Copia_I	81.24	(80,82]	rve/RVT_2	0	SL3.0ch01	17336629	17345031	+	8403	17336629	17337337	709	17344325	17345031	707	17336626	17336628	att	17345032	17345034	att
Slycopersicum_v3_LTR_retrotransposon241	DNA8-25_DR	79.11	(78,80]	NA	0	SL3.0ch01	17364247	17376915	.	12669	17364247	17364629	383	17376549	17376915	367	17364244	17364246	aat	17376916	17376918	aat
Slycopersicum_v3_LTR_retrotransposon242	Copia1-I_DM	85.81	(84,86]	NA	0	SL3.0ch01	17469363	17486709	-	17347	17469363	17470306	944	17485770	17486709	940	17469360	17469362	cat	17486710	17486712	cat
Slycopersicum_v3_LTR_retrotransposon243	Gypsy-173_DR-I	81.05	(80,82]	NA	0	SL3.0ch01	17652224	17662294	+	10071	17652224	17653885	1662	17660637	17662294	1658	17652221	17652223	tgt	17662295	17662297	tgt
Slycopersicum_v3_LTR_retrotransposon244	QUASIMODO2-I_DM	84.48	(84,86]	Retrotrans_gag/RVT_1	0	SL3.0ch01	17755752	17761936	-	6185	17755752	17756550	799	17761140	17761936	797	17755749	17755751	tac	17761937	17761939	tac
Slycopersicum_v3_LTR_retrotransposon245	Copia_I	85.95	(84,86]	rve/RVT_2	0	SL3.0ch01	17762578	17766970	+	4393	17762578	17762698	121	17766859	17766970	112	17762575	17762577	tat	17766971	17766973	tat
Slycopersicum_v3_LTR_retrotransposon246	FROGGER_I	91.97	(90,92]	RVT_2	2	SL3.0ch01	17941172	17949047	-	7876	17941172	17941989	818	17948226	17949047	822	17941169	17941171	cac	17949048	17949050	cac
Slycopersicum_v3_LTR_retrotransposon247	Gypsy62-I_DR	93.6	(92,94]	Retrotrans_gag/RVT_1/rve	1	SL3.0ch01	18209151	18217985	-	8835	18209151	18210975	1825	18216158	18217985	1828	18209148	18209150	aaa	18217986	18217988	aaa
Slycopersicum_v3_LTR_retrotransposon248	unknown	81.16	(80,82]	NA	0	SL3.0ch01	18222473	18230553	.	8081	18222473	18223528	1056	18229506	18230553	1048	18222470	18222472	aga	18230554	18230556	aga
Slycopersicum_v3_LTR_retrotransposon249	unknown	89.43	(88,90]	NA	0	SL3.0ch01	18392202	18396736	-	4535	18392202	18392321	120	18396614	18396736	123	18392199	18392201	agc	18396737	18396739	agc
Slycopersicum_v3_LTR_retrotransposon250	Gypsy62-I_DR	95.89	(94,96]	Retrotrans_gag/RVT_1	14	SL3.0ch01	18596919	18614219	+	17301	18596919	18597477	559	18613662	18614219	558	18596916	18596918	ata	18614220	18614222	ata
Slycopersicum_v3_LTR_retrotransposon251	unknown	93.25	(92,94]	Retrotrans_gag	2	SL3.0ch01	18622447	18633498	+	11052	18622447	18624002	1556	18631957	18633498	1542	18622444	18622446	ttt	18633499	18633501	ttt
Slycopersicum_v3_LTR_retrotransposon252	unknown	81.3	(80,82]	NA	0	SL3.0ch01	18677836	18684474	.	6639	18677836	18678322	487	18683983	18684474	492	18677833	18677835	aaa	18684475	18684477	aaa
Slycopersicum_v3_LTR_retrotransposon253	DNA8-25_DR	89.67	(88,90]	NA	0	SL3.0ch01	18880718	18887089	.	6372	18880718	18881850	1133	18885958	18887089	1132	18880715	18880717	tta	18887090	18887092	tta
Slycopersicum_v3_LTR_retrotransposon254	unknown	85.59	(84,86]	NA	0	SL3.0ch01	18927713	18932864	.	5152	18927713	18927830	118	18932747	18932864	118	18927710	18927712	taa	18932865	18932867	taa
Slycopersicum_v3_LTR_retrotransposon255	Copia_I	93.46	(92,94]	rve/RVT_2	2	SL3.0ch01	19040743	19046611	-	5869	19040743	19041429	687	19045924	19046611	688	19040740	19040742	ctt	19046612	19046614	ctt
Slycopersicum_v3_LTR_retrotransposon256	Copia_I	91.82	(90,92]	rve/RVT_2	1	SL3.0ch01	19052948	19059036	-	6089	19052948	19053424	477	19058563	19059036	474	19052945	19052947	aat	19059037	19059039	aat
Slycopersicum_v3_LTR_retrotransposon257	unknown	81.24	(80,82]	NA	0	SL3.0ch01	19309210	19315086	-	5877	19309210	19310110	901	19314194	19315086	893	19309207	19309209	ttg	19315087	19315089	ttg
Slycopersicum_v3_LTR_retrotransposon258	Copia_I	94.26	(94,96]	rve/RVT_2	3	SL3.0ch01	19338954	19343405	+	4452	19338954	19339162	209	19343198	19343405	208	19338951	19338953	ttt	19343406	19343408	ttt
Slycopersicum_v3_LTR_retrotransposon259	unknown	77.27	(76,78]	NA	1	SL3.0ch01	19424871	19436467	.	11597	19424871	19424980	110	19436359	19436467	109	19424868	19424870	ata	19436468	19436470	ata
Slycopersicum_v3_LTR_retrotransposon260	Copia_I	86.81	(86,88]	rve/RVT_2	2	SL3.0ch01	19717953	19722318	-	4366	19717953	19718187	235	19722092	19722318	227	19717950	19717952	ttt	19722319	19722321	ttt
Slycopersicum_v3_LTR_retrotransposon261	MDG3_I	91.1	(90,92]	Retrotrans_gag/RVT_1	0	SL3.0ch01	19946188	19958328	-	12141	19946188	19946333	146	19958185	19958328	144	19946185	19946187	tat	19958329	19958331	tat
Slycopersicum_v3_LTR_retrotransposon262	unknown	80.26	(80,82]	NA	0	SL3.0ch01	20170258	20180141	.	9884	20170258	20170486	229	20179909	20180141	233	20170255	20170257	caa	20180142	20180144	caa
Slycopersicum_v3_LTR_retrotransposon263	Gypsy69-I_DR	87.48	(86,88]	Retrotrans_gag/rve	0	SL3.0ch01	20376859	20384863	-	8005	20376859	20378098	1240	20383618	20384863	1246	20376856	20376858	att	20384864	20384866	att
Slycopersicum_v3_LTR_retrotransposon264	unknown	96.73	(96,98]	NA	0	SL3.0ch01	20399349	20407275	-	7927	20399349	20400968	1620	20405654	20407275	1622	20399346	20399348	att	20407276	20407278	att
Slycopersicum_v3_LTR_retrotransposon265	Copia_I	87.11	(86,88]	Retrotrans_gag/rve/RVT_2	0	SL3.0ch01	20457647	20462372	+	4726	20457647	20457840	194	20462186	20462372	187	20457644	20457646	atg	20462373	20462375	atg
Slycopersicum_v3_LTR_retrotransposon266	Copia_I	91.47	(90,92]	rve/RVT_2	2	SL3.0ch01	20837474	20843643	-	6170	20837474	20838007	534	20843105	20843643	539	20837471	20837473	att	20843644	20843646	att
Slycopersicum_v3_LTR_retrotransposon267	Copia_I	83.58	(82,84]	rve/RVT_2	0	SL3.0ch01	20844009	20849771	-	5763	20844009	20844600	592	20849169	20849771	603	20844006	20844008	ata	20849772	20849774	ata
Slycopersicum_v3_LTR_retrotransposon268	unknown	79.18	(78,80]	NA	0	SL3.0ch01	20852351	20856784	+	4434	20852351	20852619	269	20856518	20856784	267	20852348	20852350	cca	20856785	20856787	cca
Slycopersicum_v3_LTR_retrotransposon269	Copia_I	91.98	(90,92]	rve/RVT_2	4	SL3.0ch01	21216775	21221486	+	4712	21216775	21216960	186	21221300	21221486	187	21216772	21216774	tat	21221487	21221489	tat
Slycopersicum_v3_LTR_retrotransposon270	Copia1-I_DM	89.35	(88,90]	rve/RVT_2	2	SL3.0ch01	21314637	21319089	+	4453	21314637	21314945	309	21318780	21319089	310	21314634	21314636	cta	21319090	21319092	cta
Slycopersicum_v3_LTR_retrotransposon271	unknown	93.66	(92,94]	Retrotrans_gag	1	SL3.0ch01	21334568	21342556	-	7989	21334568	21336175	1608	21340947	21342556	1610	21334565	21334567	agc	21342557	21342559	agc
Slycopersicum_v3_LTR_retrotransposon272	Copia_I	88.59	(88,90]	rve/RVT_2	1	SL3.0ch01	21360190	21365273	-	5084	21360190	21360557	368	21364908	21365273	366	21360187	21360189	ttc	21365274	21365276	ttc
Slycopersicum_v3_LTR_retrotransposon273	Gypsy107-I_Dr	96.14	(96,98]	Retrotrans_gag/RVT_1/rve	2	SL3.0ch01	21474311	21481736	+	7426	21474311	21474513	203	21481530	21481736	207	21474308	21474310	cat	21481737	21481739	cat
Slycopersicum_v3_LTR_retrotransposon274	Gypsy-173_DR-I	82.82	(82,84]	Retrotrans_gag/RVT_1	0	SL3.0ch01	21483538	21490898	-	7361	21483538	21483762	225	21490672	21490898	227	21483535	21483537	att	21490899	21490901	att
Slycopersicum_v3_LTR_retrotransposon275	QUASIMODO2-I_DM	83.84	(82,84]	RVT_1/rve	0	SL3.0ch01	21501433	21514838	-	13406	21501433	21502438	1006	21513824	21514838	1015	21501430	21501432	aca	21514839	21514841	aca
Slycopersicum_v3_LTR_retrotransposon276	Copia1-I_DM	89	(88,90]	rve/RVT_2	1	SL3.0ch01	21857386	21862028	+	4643	21857386	21857676	291	21861738	21862028	291	21857381	21857385	atttt	21862029	21862033	atttt
Slycopersicum_v3_LTR_retrotransposon277	Copia1-I_DM	83.62	(82,84]	rve/RVT_2	1	SL3.0ch01	21925767	21930266	-	4500	21925767	21926053	287	21929985	21930266	282	21925764	21925766	tca	21930267	21930269	tca
Slycopersicum_v3_LTR_retrotransposon278	Gypsy98-I_Dr	87.58	(86,88]	NA	0	SL3.0ch01	22591677	22603248	+	11572	22591677	22591828	152	22603096	22603248	153	22591673	22591676	ttat	22603249	22603252	ttat
Slycopersicum_v3_LTR_retrotransposon279	unknown	85.11	(84,86]	RVT_2	0	SL3.0ch01	22649484	22655445	-	5962	22649484	22650269	786	22654660	22655445	786	22649481	22649483	act	22655446	22655448	act
Slycopersicum_v3_LTR_retrotransposon280	Copia_I	87.44	(86,88]	rve/RVT_2	8	SL3.0ch01	22774216	22780816	-	6601	22774216	22774422	207	22780610	22780816	207	22774213	22774215	ctt	22780817	22780819	ctt
Slycopersicum_v3_LTR_retrotransposon281	DNA8-25_DR	80.83	(80,82]	NA	0	SL3.0ch01	22816940	22823844	-	6905	22816940	22817445	506	22823342	22823844	503	22816937	22816939	ttg	22823845	22823847	ttg
Slycopersicum_v3_LTR_retrotransposon282	Gypsy98-I_Dr	81.1	(80,82]	NA	0	SL3.0ch01	22875378	22884564	+	9187	22875378	22875973	596	22883967	22884564	598	22875375	22875377	ttc	22884565	22884567	ttc
Slycopersicum_v3_LTR_retrotransposon283	Copia_I	93.09	(92,94]	rve/RVT_2	2	SL3.0ch01	22972940	22978464	-	5525	22972940	22973677	738	22977727	22978464	738	22972937	22972939	aca	22978465	22978467	aca
Slycopersicum_v3_LTR_retrotransposon284	Copia_I	93.09	(92,94]	rve/RVT_2	3	SL3.0ch01	23155679	23161252	+	5574	23155679	23156416	738	23160519	23161252	734	23155676	23155678	gat	23161253	23161255	gat
Slycopersicum_v3_LTR_retrotransposon285	unknown	86.23	(86,88]	NA	0	SL3.0ch01	23364873	23370383	+	5511	23364873	23365177	305	23370086	23370383	298	23364870	23364872	tta	23370384	23370386	tta
Slycopersicum_v3_LTR_retrotransposon286	unknown	96.52	(96,98]	NA	6	SL3.0ch01	23375880	23381779	-	5900	23375880	23376849	970	23380804	23381779	976	23375877	23375879	tta	23381780	23381782	tta
Slycopersicum_v3_LTR_retrotransposon287	QUASIMODO2-I_DM	75.6	(74,76]	rve	0	SL3.0ch01	23577927	23583695	-	5769	23577927	23578119	193	23583487	23583695	209	23577924	23577926	taa	23583696	23583698	taa
Slycopersicum_v3_LTR_retrotransposon288	Copia_I	88.33	(88,90]	rve/RVT_2	0	SL3.0ch01	23683416	23687883	-	4468	23683416	23683672	257	23687637	23687883	247	23683413	23683415	aag	23687884	23687886	aag
Slycopersicum_v3_LTR_retrotransposon289	unknown	86.93	(86,88]	NA	0	SL3.0ch01	23733279	23741097	-	7819	23733279	23734506	1228	23739866	23741097	1232	23733273	23733278	tagccc	23741098	23741103	tagccc
Slycopersicum_v3_LTR_retrotransposon290	unknown	85.88	(84,86]	NA	0	SL3.0ch01	23831888	23842478	+	10591	23831888	23832241	354	23842126	23842478	353	23831885	23831887	gac	23842479	23842481	gac
Slycopersicum_v3_LTR_retrotransposon291	unknown	79.49	(78,80]	NA	0	SL3.0ch01	23927377	23936417	-	9041	23927377	23927488	112	23936301	23936417	117	23927374	23927376	cac	23936418	23936420	cac
Slycopersicum_v3_LTR_retrotransposon292	Copia_I	94.44	(94,96]	rve/RVT_2	3	SL3.0ch01	24016122	24025552	-	9431	24016122	24016912	791	24024761	24025552	792	24016118	24016121	ggac	24025553	24025556	ggac
Slycopersicum_v3_LTR_retrotransposon293	Copia_I	95.92	(94,96]	Retrotrans_gag/rve/RVT_2	2	SL3.0ch01	24035115	24040548	+	5434	24035115	24035408	294	24040261	24040548	288	24035112	24035114	ctc	24040549	24040551	ctc
Slycopersicum_v3_LTR_retrotransposon294	DNA8-25_DR	81.9	(80,82]	NA	0	SL3.0ch01	24096652	24102997	-	6346	24096652	24096866	215	24102777	24102997	221	24096649	24096651	gat	24102998	24103000	gat
Slycopersicum_v3_LTR_retrotransposon295	Gypsy69-I_DR	95.86	(94,96]	RVT_1/RNase_H/rve	7	SL3.0ch01	24217448	24235747	+	18300	24217448	24218194	747	24234999	24235747	749	24217445	24217447	aat	24235748	24235750	aat
Slycopersicum_v3_LTR_retrotransposon296	Copia_I	83.09	(82,84]	rve/RVT_2	0	SL3.0ch01	24437614	24444066	-	6453	24437614	24438556	943	24443121	24444066	946	24437611	24437613	aaa	24444067	24444069	aaa
Slycopersicum_v3_LTR_retrotransposon297	RCC9	81.6	(80,82]	Retrotrans_gag	0	SL3.0ch01	24472408	24481888	+	9481	24472408	24472695	288	24481605	24481888	284	24472405	24472407	gtt	24481889	24481891	gtt
Slycopersicum_v3_LTR_retrotransposon298	QUASIMODO2-I_DM	82.75	(82,84]	RVT_1/rve	0	SL3.0ch01	24510662	24517289	-	6628	24510662	24511432	771	24516519	24517289	771	24510659	24510661	cat	24517290	24517292	cat
Slycopersicum_v3_LTR_retrotransposon299	Copia1-I_DM	89.37	(88,90]	rve/RVT_2	1	SL3.0ch01	24604030	24608623	+	4594	24604030	24604330	301	24608329	24608623	295	24604027	24604029	taa	24608624	24608626	taa
Slycopersicum_v3_LTR_retrotransposon300	Gypsy-31-LTR_DR	79.87	(78,80]	NA	0	SL3.0ch01	24656809	24661298	.	4490	24656809	24656956	148	24661150	24661298	149	24656806	24656808	tct	24661299	24661301	tct
Slycopersicum_v3_LTR_retrotransposon301	unknown	83.12	(82,84]	NA	0	SL3.0ch01	24927971	24933052	.	5082	24927971	24928521	551	24932503	24933052	550	24927968	24927970	atc	24933053	24933055	atc
Slycopersicum_v3_LTR_retrotransposon302	Gypsy69-I_DR	89.75	(88,90]	Retrotrans_gag/rve	0	SL3.0ch01	25045659	25055606	+	9948	25045659	25048052	2394	25053206	25055606	2401	25045656	25045658	cta	25055607	25055609	cta
Slycopersicum_v3_LTR_retrotransposon303	ZAM_I	80.91	(80,82]	RVT_1	0	SL3.0ch01	25061478	25070047	-	8570	25061478	25061786	309	25069747	25070047	301	25061475	25061477	ttc	25070048	25070050	ttc
Slycopersicum_v3_LTR_retrotransposon304	QUASIMODO2-I_DM	94.42	(94,96]	RVT_1	2	SL3.0ch01	25154674	25163310	+	8637	25154674	25154906	233	25163082	25163310	229	25154671	25154673	gtt	25163311	25163313	gtt
Slycopersicum_v3_LTR_retrotransposon305	Copia1-I_DM	87.45	(86,88]	rve/RVT_2	0	SL3.0ch01	25167826	25172353	+	4528	25167826	25168071	246	25172107	25172353	247	25167823	25167825	caa	25172354	25172356	caa
Slycopersicum_v3_LTR_retrotransposon306	Copia1-I_DR	88.61	(88,90]	rve/RVT_2	1	SL3.0ch01	25286627	25291756	-	5130	25286627	25287063	437	25291318	25291756	439	25286624	25286626	att	25291757	25291759	att
Slycopersicum_v3_LTR_retrotransposon307	unknown	77.46	(76,78]	NA	0	SL3.0ch01	25305655	25311333	+	5679	25305655	25306093	439	25310886	25311333	448	25305652	25305654	ggt	25311334	25311336	ggt
Slycopersicum_v3_LTR_retrotransposon308	Copia1-I_DM	97.17	(96,98]	rve/RVT_2	3	SL3.0ch01	25314600	25320135	+	5536	25314600	25315339	740	25319394	25320135	742	25314597	25314599	gtt	25320136	25320138	gtt
Slycopersicum_v3_LTR_retrotransposon309	Gypsy107-I_Dr	95.85	(94,96]	Retrotrans_gag/RVT_1	3	SL3.0ch01	25433274	25444152	-	10879	25433274	25436092	2819	25441332	25444152	2821	25433254	25433273	atatatatatatatatatat	25444153	25444172	atatatatatatatatatat
Slycopersicum_v3_LTR_retrotransposon310	DNA-2-24_DR	81.74	(80,82]	NA	0	SL3.0ch01	25688537	25694896	-	6360	25688537	25688755	219	25694686	25694896	211	25688534	25688536	cat	25694897	25694899	cat
Slycopersicum_v3_LTR_retrotransposon311	Copia_I	95.99	(94,96]	Retrotrans_gag/rve/RVT_2	3	SL3.0ch01	25705553	25710975	-	5423	25705553	25705826	274	25710703	25710975	273	25705548	25705552	aagac	25710976	25710980	aagac
Slycopersicum_v3_LTR_retrotransposon312	Gypsy-173_DR-I	80.61	(80,82]	Retrotrans_gag/RVT_1	0	SL3.0ch01	25905493	25912802	+	7310	25905493	25905655	163	25912638	25912802	165	25905489	25905492	tgtt	25912803	25912806	tgtt
Slycopersicum_v3_LTR_retrotransposon313	Copia_I	87.4	(86,88]	rve/RVT_2	6	SL3.0ch01	25948453	25953741	+	5289	25948453	25948702	250	25953488	25953741	254	25948450	25948452	ttt	25953742	25953744	ttt
Slycopersicum_v3_LTR_retrotransposon314	Gypsy-173_DR-I	80.99	(80,82]	Retrotrans_gag/RVT_1	0	SL3.0ch01	26104588	26112299	+	7712	26104588	26105266	679	26111616	26112299	684	26104585	26104587	taa	26112300	26112302	taa
Slycopersicum_v3_LTR_retrotransposon315	unknown	75.73	(74,76]	NA	3	SL3.0ch01	26404537	26410324	-	5788	26404537	26405181	645	26409678	26410324	647	26404534	26404536	acg	26410325	26410327	acg
Slycopersicum_v3_LTR_retrotransposon316	unknown	76.31	(76,78]	NA	3	SL3.0ch01	26533794	26558774	-	24981	26533794	26534079	286	26558488	26558774	287	26533791	26533793	ttt	26558775	26558777	ttt
Slycopersicum_v3_LTR_retrotransposon317	unknown	82.88	(82,84]	NA	0	SL3.0ch01	26567063	26578349	-	11287	26567063	26568598	1536	26576815	26578349	1535	26567060	26567062	gac	26578350	26578352	gac
Slycopersicum_v3_LTR_retrotransposon318	Copia_I	88.61	(88,90]	rve/RVT_2	2	SL3.0ch01	26657955	26662453	-	4499	26657955	26658156	202	26662257	26662453	197	26657951	26657954	ttta	26662454	26662457	ttta
Slycopersicum_v3_LTR_retrotransposon319	Gypsy62-I_DR	86.05	(86,88]	NA	0	SL3.0ch01	26691076	26714582	.	23507	26691076	26692501	1426	26713156	26714582	1427	26691073	26691075	caa	26714583	26714585	caa
Slycopersicum_v3_LTR_retrotransposon320	Copia_I	95.65	(94,96]	rve/RVT_2	4	SL3.0ch01	26741599	26750954	-	9356	26741599	26742216	618	26750335	26750954	620	26741596	26741598	aca	26750955	26750957	aca
Slycopersicum_v3_LTR_retrotransposon321	FROGGER_I	96.97	(96,98]	rve/RVT_2	4	SL3.0ch01	26768447	26777376	+	8930	26768447	26769236	790	26776586	26777376	791	26768444	26768446	gga	26777377	26777379	gga
Slycopersicum_v3_LTR_retrotransposon322	Gypsy62-I_DR	84.58	(84,86]	Retrotrans_gag	1	SL3.0ch01	26860449	26868638	+	8190	26860449	26861387	939	26867692	26868638	947	26860446	26860448	agt	26868639	26868641	agt
Slycopersicum_v3_LTR_retrotransposon323	unknown	91.34	(90,92]	NA	1	SL3.0ch01	26969643	26977015	-	7373	26969643	26971062	1420	26975603	26977015	1413	26969640	26969642	aaa	26977016	26977018	aaa
Slycopersicum_v3_LTR_retrotransposon324	FROGGER_I	92.56	(92,94]	rve/RVT_2	2	SL3.0ch01	26980734	26985122	+	4389	26980734	26980854	121	26985004	26985122	119	26980730	26980733	aagc	26985123	26985126	aagc
Slycopersicum_v3_LTR_retrotransposon325	Gypsy62-I_DR	93.38	(92,94]	Retrotrans_gag/RVT_1/rve	4	SL3.0ch01	26986115	26994812	+	8698	26986115	26987833	1719	26993091	26994812	1722	26986112	26986114	gac	26994813	26994815	gac
Slycopersicum_v3_LTR_retrotransposon326	Copia_I	92.69	(92,94]	rve/RVT_2	1	SL3.0ch01	27048725	27054355	-	5631	27048725	27049148	424	27053941	27054355	415	27048722	27048724	tat	27054356	27054358	tat
Slycopersicum_v3_LTR_retrotransposon327	Copia1-I_DM	94.68	(94,96]	rve/RVT_2	2	SL3.0ch01	27129668	27134200	+	4533	27129668	27129948	281	27133919	27134200	282	27129663	27129667	ttaac	27134201	27134205	ttaac
Slycopersicum_v3_LTR_retrotransposon328	FROGGER_I	93.75	(92,94]	rve/RVT_2	2	SL3.0ch01	27140627	27145301	+	4675	27140627	27140834	208	27145095	27145301	207	27140624	27140626	gtc	27145302	27145304	gtc
Slycopersicum_v3_LTR_retrotransposon329	Gypsy172-I_Dr	89.8	(88,90]	Retrotrans_gag/RVT_1/rve	2	SL3.0ch01	27179604	27185350	+	5747	27179604	27180064	461	27184901	27185350	450	27179601	27179603	aag	27185351	27185353	aag
Slycopersicum_v3_LTR_retrotransposon330	ACROBAT1	81.87	(80,82]	NA	0	SL3.0ch01	27299606	27327198	+	27593	27299606	27299942	337	27326857	27327198	342	27299603	27299605	gta	27327199	27327201	gta
Slycopersicum_v3_LTR_retrotransposon331	QUASIMODO2-I_DM	86.64	(86,88]	rve	0	SL3.0ch01	27472268	27489635	+	17368	27472268	27473300	1033	27488605	27489635	1031	27472264	27472267	ctaa	27489636	27489639	ctaa
Slycopersicum_v3_LTR_retrotransposon332	Copia_I	93.08	(92,94]	rve/RVT_2	4	SL3.0ch01	27551310	27560919	-	9610	27551310	27552104	795	27560130	27560919	790	27551307	27551309	aat	27560920	27560922	aat
Slycopersicum_v3_LTR_retrotransposon333	Copia_I	93.99	(92,94]	rve/RVT_2	2	SL3.0ch01	27625367	27631707	+	6341	27625367	27625994	628	27631076	27631707	632	27625364	27625366	aag	27631708	27631710	aag
Slycopersicum_v3_LTR_retrotransposon334	unknown	97.79	(96,98]	NA	6	SL3.0ch01	27701860	27708058	+	6199	27701860	27702672	813	27707249	27708058	810	27701857	27701859	cat	27708059	27708061	cat
Slycopersicum_v3_LTR_retrotransposon335	Copia_I	93.49	(92,94]	rve/RVT_2	2	SL3.0ch01	27920824	27925933	-	5110	27920824	27921284	461	27925478	27925933	456	27920821	27920823	att	27925934	27925936	att
Slycopersicum_v3_LTR_retrotransposon336	Copia_I	75.76	(74,76]	rve/RVT_2	0	SL3.0ch01	28080623	28085488	+	4866	28080623	28080754	132	28085363	28085488	126	28080619	28080622	ttat	28085489	28085492	ttat
Slycopersicum_v3_LTR_retrotransposon337	Gypsy-173_DR-I	83.82	(82,84]	RVT_1	2	SL3.0ch01	28217035	28221942	-	4908	28217035	28217366	332	28221603	28221942	340	28217032	28217034	gtc	28221943	28221945	gtc
Slycopersicum_v3_LTR_retrotransposon338	Gypsy107-I_Dr	75.2	(74,76]	NA	0	SL3.0ch01	28469233	28487245	+	18013	28469233	28469997	765	28486480	28487245	766	28469230	28469232	gat	28487246	28487248	gat
Slycopersicum_v3_LTR_retrotransposon339	Gypsy69-I_DR	84.65	(84,86]	RVT_1/rve	0	SL3.0ch01	28817069	28827011	-	9943	28817069	28817283	215	28826805	28827011	207	28817066	28817068	att	28827012	28827014	att
Slycopersicum_v3_LTR_retrotransposon340	Gypsy127-I_DR	85.84	(84,86]	NA	0	SL3.0ch01	28855469	28867432	-	11964	28855469	28855934	466	28866968	28867432	465	28855466	28855468	cac	28867433	28867435	cac
Slycopersicum_v3_LTR_retrotransposon341	Gypsy-173_DR-I	86.12	(86,88]	Retrotrans_gag/RVT_1	0	SL3.0ch01	28870606	28881772	-	11167	28870606	28872810	2205	28879561	28881772	2212	28870603	28870605	acg	28881773	28881775	acg
Slycopersicum_v3_LTR_retrotransposon342	Copia_I	87.01	(86,88]	rve/RVT_2	5	SL3.0ch01	28924782	28929238	-	4457	28924782	28924935	154	28929096	28929238	143	28924779	28924781	ggg	28929239	28929241	ggg
Slycopersicum_v3_LTR_retrotransposon343	Gypsy69-I_DR	77.02	(76,78]	RVT_1	1	SL3.0ch01	29048555	29069561	+	21007	29048555	29048800	246	29069314	29069561	248	29048552	29048554	ata	29069562	29069564	ata
Slycopersicum_v3_LTR_retrotransposon344	Copia_I	83.27	(82,84]	rve/RVT_2	0	SL3.0ch01	29073903	29101752	+	27850	29073903	29075354	1452	29100289	29101752	1464	29073900	29073902	aga	29101753	29101755	aga
Slycopersicum_v3_LTR_retrotransposon345	FROGGER_I	96.1	(96,98]	rve/RVT_2	1	SL3.0ch01	29143747	29148788	+	5042	29143747	29143947	201	29148584	29148788	205	29143744	29143746	gct	29148789	29148791	gct
Slycopersicum_v3_LTR_retrotransposon346	Copia_I	97.56	(96,98]	rve/RVT_2	3	SL3.0ch01	29154091	29163524	-	9434	29154091	29154909	819	29162707	29163524	818	29154084	29154090	aaacaat	29163525	29163531	aaacaat
Slycopersicum_v3_LTR_retrotransposon347	Copia_I	89.32	(88,90]	rve/RVT_2	2	SL3.0ch01	29170062	29174529	-	4468	29170062	29170267	206	29174325	29174529	205	29170059	29170061	aag	29174530	29174532	aag
Slycopersicum_v3_LTR_retrotransposon348	Copia1-I_DM	89.6	(88,90]	rve	2	SL3.0ch01	29184090	29189698	+	5609	29184090	29184339	250	29189458	29189698	241	29184086	29184089	gtgg	29189699	29189702	gtgg
Slycopersicum_v3_LTR_retrotransposon349	Copia_I	94.44	(94,96]	rve/RVT_2	3	SL3.0ch01	29237878	29243051	+	5174	29237878	29238111	234	29242823	29243051	229	29237875	29237877	cta	29243052	29243054	cta
Slycopersicum_v3_LTR_retrotransposon350	Copia_I	95.36	(94,96]	rve/RVT_2	2	SL3.0ch01	29450634	29455349	-	4716	29450634	29450827	194	29455160	29455349	190	29450629	29450633	catac	29455350	29455354	catac
Slycopersicum_v3_LTR_retrotransposon351	Gypsy69-I_DR	83.26	(82,84]	Retrotrans_gag	0	SL3.0ch01	29520356	29541528	-	21173	29520356	29520569	214	29541314	29541528	215	29520353	29520355	ata	29541529	29541531	ata
Slycopersicum_v3_LTR_retrotransposon352	Copia_I	95.85	(94,96]	RVT_2	8	SL3.0ch01	29831038	29835676	-	4639	29831038	29831251	214	29835460	29835676	217	29831035	29831037	taa	29835677	29835679	taa
Slycopersicum_v3_LTR_retrotransposon353	Gypsy98-I_Dr	82.98	(82,84]	RVT_1/rve	1	SL3.0ch01	29958383	29968252	-	9870	29958383	29958982	600	29967648	29968252	605	29958380	29958382	cta	29968253	29968255	cta
Slycopersicum_v3_LTR_retrotransposon354	unknown	78.44	(78,80]	Retrotrans_gag	0	SL3.0ch01	29987078	29992091	+	5014	29987078	29987292	215	29991874	29992091	218	29987075	29987077	gga	29992092	29992094	gga
Slycopersicum_v3_LTR_retrotransposon355	unknown	78.85	(78,80]	NA	0	SL3.0ch01	30138862	30146799	+	7938	30138862	30140048	1187	30145625	30146799	1175	30138859	30138861	tag	30146800	30146802	tag
Slycopersicum_v3_LTR_retrotransposon356	FROGGER_I	95.41	(94,96]	rve/RVT_2	3	SL3.0ch01	30241067	30250048	-	8982	30241067	30241888	822	30249222	30250048	827	30241064	30241066	tat	30250049	30250051	tat
Slycopersicum_v3_LTR_retrotransposon357	Gypsy-26-I_DR	95.14	(94,96]	Retrotrans_gag	10	SL3.0ch01	30262627	30278391	+	15765	30262627	30262873	247	30278149	30278391	243	30262624	30262626	aca	30278392	30278394	aca
Slycopersicum_v3_LTR_retrotransposon358	Gypsy89-I_DR	91.02	(90,92]	rve	6	SL3.0ch01	30279148	30287190	+	8043	30279148	30279403	256	30286941	30287190	250	30279145	30279147	gaa	30287191	30287193	gaa
Slycopersicum_v3_LTR_retrotransposon359	unknown	82.79	(82,84]	NA	0	SL3.0ch01	30611091	30621729	+	10639	30611091	30611491	401	30621329	30621729	401	30611088	30611090	tat	30621730	30621732	tat
Slycopersicum_v3_LTR_retrotransposon360	unknown	84.38	(84,86]	NA	0	SL3.0ch01	30684060	30689724	+	5665	30684060	30684408	349	30689373	30689724	352	30684057	30684059	gga	30689725	30689727	gga
Slycopersicum_v3_LTR_retrotransposon361	Copia_I	93.19	(92,94]	rve/RVT_2	4	SL3.0ch01	30749614	30754219	-	4606	30749614	30749889	276	30753941	30754219	279	30749611	30749613	tat	30754220	30754222	tat
Slycopersicum_v3_LTR_retrotransposon362	unknown	87.79	(86,88]	Retrotrans_gag	0	SL3.0ch01	30883125	30889275	+	6151	30883125	30883778	654	30888621	30889275	655	30883122	30883124	cta	30889276	30889278	cta
Slycopersicum_v3_LTR_retrotransposon363	unknown	81.58	(80,82]	NA	0	SL3.0ch01	30938653	30945762	.	7110	30938653	30939602	950	30944817	30945762	946	30938650	30938652	tga	30945763	30945765	tga
Slycopersicum_v3_LTR_retrotransposon364	unknown	95.51	(94,96]	NA	1	SL3.0ch01	30981858	30987675	-	5818	30981858	30982993	1136	30986540	30987675	1136	30981855	30981857	taa	30987676	30987678	taa
Slycopersicum_v3_LTR_retrotransposon365	QUASIMODO_I	83.51	(82,84]	rve	0	SL3.0ch01	31114634	31127942	-	13309	31114634	31115021	388	31127556	31127942	387	31114631	31114633	atg	31127943	31127945	atg
Slycopersicum_v3_LTR_retrotransposon366	unknown	76.89	(76,78]	Retrotrans_gag	0	SL3.0ch01	31155134	31160154	-	5021	31155134	31155395	262	31159891	31160154	264	31155131	31155133	agc	31160155	31160157	agc
Slycopersicum_v3_LTR_retrotransposon367	unknown	79.88	(78,80]	NA	0	SL3.0ch01	31284261	31291288	+	7028	31284261	31285428	1168	31290126	31291288	1163	31284258	31284260	att	31291289	31291291	att
Slycopersicum_v3_LTR_retrotransposon368	QUASIMODO_I	78.09	(78,80]	Retrotrans_gag	0	SL3.0ch01	31426826	31440938	+	14113	31426826	31426998	173	31440761	31440938	178	31426823	31426825	agg	31440939	31440941	agg
Slycopersicum_v3_LTR_retrotransposon369	unknown	86.21	(86,88]	NA	0	SL3.0ch01	31573602	31580232	.	6631	31573602	31574029	428	31579806	31580232	427	31573599	31573601	ttt	31580233	31580235	ttt
Slycopersicum_v3_LTR_retrotransposon370	Copia_I	84.58	(84,86]	rve/RVT_2	1	SL3.0ch01	31589651	31599142	+	9492	31589651	31590396	746	31598413	31599142	730	31589648	31589650	gaa	31599143	31599145	gaa
Slycopersicum_v3_LTR_retrotransposon371	Copia_I	85.6	(84,86]	rve/RVT_2	2	SL3.0ch01	31688041	31697068	+	9028	31688041	31688776	736	31696344	31697068	725	31688038	31688040	ggt	31697069	31697071	ggt
Slycopersicum_v3_LTR_retrotransposon372	Copia_I	87.72	(86,88]	rve/RVT_2	1	SL3.0ch01	31738253	31746965	+	8713	31738253	31738993	741	31746234	31746965	732	31738250	31738252	aga	31746966	31746968	aga
Slycopersicum_v3_LTR_retrotransposon373	FROGGER_I	87.45	(86,88]	rve/RVT_2	1	SL3.0ch01	32002895	32010350	-	7456	32002895	32003699	805	32009547	32010350	804	32002892	32002894	agg	32010351	32010353	agg
Slycopersicum_v3_LTR_retrotransposon374	Copia_I	93.44	(92,94]	rve/RVT_2	4	SL3.0ch01	32025183	32033630	+	8448	32025183	32025959	777	32032858	32033630	773	32025180	32025182	ctt	32033631	32033633	ctt
Slycopersicum_v3_LTR_retrotransposon375	Copia_I	97.58	(96,98]	rve/RVT_2	2	SL3.0ch01	32183129	32188673	+	5545	32183129	32183871	743	32187931	32188673	743	32183125	32183128	gttg	32188674	32188677	gttg
Slycopersicum_v3_LTR_retrotransposon376	QUASIMODO2-I_DM	85.59	(84,86]	Retrotrans_gag/RVT_1/rve	1	SL3.0ch01	32328188	32341819	-	13632	32328188	32329242	1055	32340766	32341819	1054	32328185	32328187	gat	32341820	32341822	gat
Slycopersicum_v3_LTR_retrotransposon377	unknown	97.65	(96,98]	NA	0	SL3.0ch01	32374165	32382420	.	8256	32374165	32376293	2129	32380292	32382420	2129	32374162	32374164	tgt	32382421	32382423	tgt
Slycopersicum_v3_LTR_retrotransposon378	unknown	86.45	(86,88]	NA	1	SL3.0ch01	32431192	32455356	+	24165	32431192	32431337	146	32455202	32455356	155	32431189	32431191	aaa	32455357	32455359	aaa
Slycopersicum_v3_LTR_retrotransposon379	Copia_I	93.33	(92,94]	RVT_2	3	SL3.0ch01	32504528	32509558	-	5031	32504528	32505232	705	32508859	32509558	700	32504525	32504527	tgt	32509559	32509561	tgt
Slycopersicum_v3_LTR_retrotransposon380	U2	82.57	(82,84]	NA	0	SL3.0ch01	32609429	32624703	+	15275	32609429	32609533	105	32624595	32624703	109	32609426	32609428	aaa	32624704	32624706	aaa
Slycopersicum_v3_LTR_retrotransposon381	Copia_I	87.38	(86,88]	rve/RVT_2	0	SL3.0ch01	32685037	32689770	+	4734	32685037	32685242	206	32689569	32689770	202	32685034	32685036	gtt	32689771	32689773	gtt
Slycopersicum_v3_LTR_retrotransposon382	Copia1-I_DM	93.5	(92,94]	rve/RVT_2	2	SL3.0ch01	32693329	32703054	-	9726	32693329	32694143	815	32702247	32703054	808	32693326	32693328	aag	32703055	32703057	aag
Slycopersicum_v3_LTR_retrotransposon383	Copia_I	95.29	(94,96]	rve/RVT_2	3	SL3.0ch01	32781549	32786158	+	4610	32781549	32781718	170	32785992	32786158	167	32781546	32781548	aaa	32786159	32786161	aaa
Slycopersicum_v3_LTR_retrotransposon384	Copia_I	98.92	(98,100]	rve/RVT_2	2	SL3.0ch01	35332909	35337202	+	4294	35332909	35333185	277	35336927	35337202	276	35332905	35332908	aaat	35337203	35337206	aaat
Slycopersicum_v3_LTR_retrotransposon385	Copia_I	90.53	(90,92]	rve/RVT_2	3	SL3.0ch01	35582166	35600159	+	17994	35582166	35582429	264	35599897	35600159	263	35582163	35582165	gct	35600160	35600162	gct
Slycopersicum_v3_LTR_retrotransposon386	Gypsy69-I_DR	72.03	(72,74]	NA	0	SL3.0ch01	35716926	35725627	-	8702	35716926	35717043	118	35725518	35725627	110	35716923	35716925	tct	35725628	35725630	tct
Slycopersicum_v3_LTR_retrotransposon387	Copia1-I_DM	97.04	(96,98]	RVT_2	5	SL3.0ch01	35884068	35891672	-	7605	35884068	35884877	810	35890863	35891672	810	35884065	35884067	ttt	35891673	35891675	ttt
Slycopersicum_v3_LTR_retrotransposon388	ACCORD_I	95.98	(94,96]	Retrotrans_gag/RVT_1/rve	5	SL3.0ch01	35996890	36010338	+	13449	35996890	35998456	1567	36008776	36010338	1563	35996887	35996889	cac	36010339	36010341	cac
Slycopersicum_v3_LTR_retrotransposon389	Gypsy-173_DR-I	83.01	(82,84]	RVT_1/rve	1	SL3.0ch01	36154384	36163183	-	8800	36154384	36155006	623	36162560	36163183	624	36154381	36154383	aga	36163184	36163186	aga
Slycopersicum_v3_LTR_retrotransposon390	FROGGER_I	94.54	(94,96]	RVT_2	5	SL3.0ch01	36216516	36221204	-	4689	36216516	36216698	183	36221022	36221204	183	36216513	36216515	cct	36221205	36221207	cct
Slycopersicum_v3_LTR_retrotransposon391	IS3EU-4_DR	77.25	(76,78]	NA	0	SL3.0ch01	36757397	36783388	+	25992	36757397	36757879	483	36782901	36783388	488	36757394	36757396	aca	36783389	36783391	aca
Slycopersicum_v3_LTR_retrotransposon392	Gypsy62-I_DR	92	(90,92]	Retrotrans_gag/RVT_1/rve	1	SL3.0ch01	36856528	36865683	-	9156	36856528	36858418	1891	36863783	36865683	1901	36856525	36856527	gta	36865684	36865686	gta
Slycopersicum_v3_LTR_retrotransposon393	unknown	84.92	(84,86]	NA	0	SL3.0ch01	39092210	39098137	.	5928	39092210	39092963	754	39097382	39098137	756	39092207	39092209	aaa	39098138	39098140	aaa
Slycopersicum_v3_LTR_retrotransposon394	Copia_I	95.9	(94,96]	rve/RVT_2	3	SL3.0ch01	39195842	39200326	-	4485	39195842	39196036	195	39200132	39200326	195	39195838	39195841	attg	39200327	39200330	attg
Slycopersicum_v3_LTR_retrotransposon395	unknown	88.34	(88,90]	NA	1	SL3.0ch01	39662792	39680476	+	17685	39662792	39662954	163	39680321	39680476	156	39662789	39662791	ttg	39680477	39680479	ttg
Slycopersicum_v3_LTR_retrotransposon396	unknown	93.3	(92,94]	Retrotrans_gag	2	SL3.0ch01	39758864	39765107	-	6244	39758864	39759654	791	39764318	39765107	790	39758861	39758863	att	39765108	39765110	att
Slycopersicum_v3_LTR_retrotransposon397	ACCORD_I	89.67	(88,90]	Retrotrans_gag/RVT_1/rve	0	SL3.0ch01	39845046	39858072	-	13027	39845046	39846283	1238	39856834	39858072	1239	39845043	39845045	tat	39858073	39858075	tat
Slycopersicum_v3_LTR_retrotransposon398	unknown	81.91	(80,82]	Retrotrans_gag	0	SL3.0ch01	39913830	39919133	+	5304	39913830	39914393	564	39918576	39919133	558	39913827	39913829	ggt	39919134	39919136	ggt
Slycopersicum_v3_LTR_retrotransposon399	unknown	84.86	(84,86]	NA	0	SL3.0ch01	39926805	39934842	-	8038	39926805	39928740	1936	39932888	39934842	1955	39926802	39926804	gca	39934843	39934845	gca
Slycopersicum_v3_LTR_retrotransposon400	unknown	83.31	(82,84]	Retrotrans_gag	0	SL3.0ch01	40120734	40126106	-	5373	40120734	40121437	704	40125400	40126106	707	40120731	40120733	gat	40126107	40126109	gat
Slycopersicum_v3_LTR_retrotransposon401	unknown	83.28	(82,84]	NA	0	SL3.0ch01	40503545	40509987	+	6443	40503545	40504201	657	40509324	40509987	664	40503542	40503544	cac	40509988	40509990	cac
Slycopersicum_v3_LTR_retrotransposon402	Gypsy62-I_DR	83.4	(82,84]	Retrotrans_gag	0	SL3.0ch01	40570916	40576080	-	5165	40570916	40571433	518	40575565	40576080	516	40570913	40570915	cta	40576081	40576083	cta
Slycopersicum_v3_LTR_retrotransposon403	Copia_I	86.21	(86,88]	rve/RVT_2	0	SL3.0ch01	41057936	41062879	+	4944	41057936	41058370	435	41062455	41062879	425	41057933	41057935	att	41062880	41062882	att
Slycopersicum_v3_LTR_retrotransposon404	unknown	77.96	(76,78]	NA	0	SL3.0ch01	41453964	41464050	.	10087	41453964	41454325	362	41463688	41464050	363	41453961	41453963	gtt	41464051	41464053	gtt
Slycopersicum_v3_LTR_retrotransposon405	Gypsy62-I_DR	90.68	(90,92]	RVT_1	6	SL3.0ch01	41471298	41479620	-	8323	41471298	41471415	118	41479506	41479620	115	41471295	41471297	tga	41479621	41479623	tga
Slycopersicum_v3_LTR_retrotransposon406	unknown	92.38	(92,94]	NA	0	SL3.0ch01	42438139	42442856	-	4718	42438139	42438440	302	42442571	42442856	286	42438136	42438138	tat	42442857	42442859	tat
Slycopersicum_v3_LTR_retrotransposon407	Gypsy-173_DR-I	88.18	(88,90]	Retrotrans_gag/RVT_1	1	SL3.0ch01	42774335	42783754	-	9420	42774335	42774830	496	42783256	42783754	499	42774332	42774334	taa	42783755	42783757	taa
Slycopersicum_v3_LTR_retrotransposon408	unknown	86.21	(86,88]	NA	0	SL3.0ch01	42788172	42793479	-	5308	42788172	42788284	113	42793364	42793479	116	42788169	42788171	gag	42793480	42793482	gag
Slycopersicum_v3_LTR_retrotransposon409	unknown	83.04	(82,84]	NA	0	SL3.0ch01	42851460	42856751	+	5292	42851460	42851742	283	42856470	42856751	282	42851457	42851459	tac	42856752	42856754	tac
Slycopersicum_v3_LTR_retrotransposon410	ACCORD_I	88.2	(88,90]	RVT_1/rve	6	SL3.0ch01	43120226	43136759	+	16534	43120226	43120595	370	43136387	43136759	373	43120223	43120225	ttc	43136760	43136762	ttc
Slycopersicum_v3_LTR_retrotransposon411	unknown	94.55	(94,96]	NA	6	SL3.0ch01	43299660	43307890	+	8231	43299660	43300034	375	43307506	43307890	385	43299657	43299659	taa	43307891	43307893	taa
Slycopersicum_v3_LTR_retrotransposon412	Gypsy-173_DR-I	89.8	(88,90]	Retrotrans_gag/RVT_1	1	SL3.0ch01	43971926	43977547	+	5622	43971926	43972376	451	43977097	43977547	451	43971923	43971925	tta	43977548	43977550	tta
Slycopersicum_v3_LTR_retrotransposon413	Copia1-I_DM	94.51	(94,96]	rve/RVT_2	0	SL3.0ch01	44039389	44044942	-	5554	44039389	44039552	164	44044779	44044942	164	44039384	44039388	aaaac	44044943	44044947	aaaac
Slycopersicum_v3_LTR_retrotransposon414	unknown	85.84	(84,86]	Retrotrans_gag	0	SL3.0ch01	44298932	44305211	-	6280	44298932	44299264	333	44304873	44305211	339	44298929	44298931	ata	44305212	44305214	ata
Slycopersicum_v3_LTR_retrotransposon415	Gypsy107-I_Dr	99.18	(98,100]	Retrotrans_gag/RVT_1/rve	2	SL3.0ch01	44430411	44439774	+	9364	44430411	44432483	2073	44437701	44439774	2074	44430408	44430410	att	44439775	44439777	att
Slycopersicum_v3_LTR_retrotransposon416	Copia_I	91.82	(90,92]	rve/RVT_2	1	SL3.0ch01	44648969	44654481	+	5513	44648969	44649237	269	44654213	44654481	269	44648966	44648968	aaa	44654482	44654484	aaa
Slycopersicum_v3_LTR_retrotransposon417	unknown	83.1	(82,84]	NA	0	SL3.0ch01	45229865	45236431	.	6567	45229865	45230931	1067	45235361	45236431	1071	45229862	45229864	gtg	45236432	45236434	gtg
Slycopersicum_v3_LTR_retrotransposon418	Gypsy62-I_DR	80.65	(80,82]	RVT_1	6	SL3.0ch01	45280893	45292482	-	11590	45280893	45281015	123	45292359	45292482	124	45280890	45280892	ata	45292483	45292485	ata
Slycopersicum_v3_LTR_retrotransposon419	unknown	78.88	(78,80]	NA	6	SL3.0ch01	45297653	45303295	-	5643	45297653	45297970	318	45302974	45303295	322	45297650	45297652	gat	45303296	45303298	gat
Slycopersicum_v3_LTR_retrotransposon420	unknown	83.02	(82,84]	NA	0	SL3.0ch01	45303298	45309611	-	6314	45303298	45304139	842	45308772	45309611	840	45303295	45303297	ata	45309612	45309614	ata
Slycopersicum_v3_LTR_retrotransposon421	unknown	84.89	(84,86]	Retrotrans_gag	0	SL3.0ch01	45642617	45648734	+	6118	45642617	45643722	1106	45647623	45648734	1112	45642614	45642616	tat	45648735	45648737	tat
Slycopersicum_v3_LTR_retrotransposon422	Gypsy6-I_DR	87.15	(86,88]	rve	0	SL3.0ch01	45652287	45664526	+	12240	45652287	45652465	179	45664354	45664526	173	45652284	45652286	ctc	45664527	45664529	ctc
Slycopersicum_v3_LTR_retrotransposon423	unknown	88.52	(88,90]	Retrotrans_gag	1	SL3.0ch01	45924840	45934422	+	9583	45924840	45925257	418	45934010	45934422	413	45924837	45924839	atg	45934423	45934425	atg
Slycopersicum_v3_LTR_retrotransposon424	Gypsy-173_DR-I	81.67	(80,82]	Retrotrans_gag	3	SL3.0ch01	46144244	46158112	+	13869	46144244	46144734	491	46157624	46158112	489	46144240	46144243	ttag	46158113	46158116	ttag
Slycopersicum_v3_LTR_retrotransposon425	Copia_I	93.3	(92,94]	rve/RVT_2	2	SL3.0ch01	46358594	46364610	-	6017	46358594	46359354	761	46363852	46364610	759	46358591	46358593	aaa	46364611	46364613	aaa
Slycopersicum_v3_LTR_retrotransposon426	unknown	89.67	(88,90]	NA	11	SL3.0ch01	46385269	46391287	-	6019	46385269	46385452	184	46391106	46391287	182	46385266	46385268	tag	46391288	46391290	tag
Slycopersicum_v3_LTR_retrotransposon427	Copia_I	99.13	(98,100]	rve/RVT_2	2	SL3.0ch01	46575782	46581070	+	5289	46575782	46576356	575	46580495	46581070	576	46575779	46575781	gtc	46581071	46581073	gtc
Slycopersicum_v3_LTR_retrotransposon428	unknown	84.54	(84,86]	NA	0	SL3.0ch01	46647000	46656705	+	9706	46647000	46647399	400	46656292	46656705	414	46646997	46646999	aac	46656706	46656708	aac
Slycopersicum_v3_LTR_retrotransposon429	QUASIMODO2-I_DM	83.89	(82,84]	RVT_1/rve	3	SL3.0ch01	46863471	46877247	-	13777	46863471	46864376	906	46876349	46877247	899	46863468	46863470	cta	46877248	46877250	cta
Slycopersicum_v3_LTR_retrotransposon430	Gypsy154-I_DR	79.93	(78,80]	NA	0	SL3.0ch01	47028101	47043076	.	14976	47028101	47028685	585	47042484	47043076	593	47028098	47028100	ata	47043077	47043079	ata
Slycopersicum_v3_LTR_retrotransposon431	Copia_I	97.55	(96,98]	rve/RVT_2	2	SL3.0ch01	47074428	47079232	+	4805	47074428	47074794	367	47078865	47079232	368	47074425	47074427	cat	47079233	47079235	cat
Slycopersicum_v3_LTR_retrotransposon432	DNA8-25_DR	86.3	(86,88]	NA	0	SL3.0ch01	47170059	47176883	.	6825	47170059	47170445	387	47176504	47176883	380	47170056	47170058	gca	47176884	47176886	gca
Slycopersicum_v3_LTR_retrotransposon433	Gypsy62-I_DR	82.41	(82,84]	NA	0	SL3.0ch01	47324121	47331864	+	7744	47324121	47324893	773	47331101	47331864	764	47324118	47324120	att	47331865	47331867	att
Slycopersicum_v3_LTR_retrotransposon434	Gypsy69-I_DR	84.69	(84,86]	Retrotrans_gag	0	SL3.0ch01	47973913	47982512	-	8600	47973913	47974547	635	47981873	47982512	640	47973910	47973912	tat	47982513	47982515	tat
Slycopersicum_v3_LTR_retrotransposon435	unknown	84.68	(84,86]	NA	1	SL3.0ch01	48086355	48102343	-	15989	48086355	48087516	1162	48101185	48102343	1159	48086352	48086354	taa	48102344	48102346	taa
Slycopersicum_v3_LTR_retrotransposon436	unknown	76.38	(76,78]	NA	0	SL3.0ch01	50831688	50836509	-	4822	50831688	50832013	326	50836192	50836509	318	50831685	50831687	tac	50836510	50836512	tac
Slycopersicum_v3_LTR_retrotransposon437	hAT-2n1_DR	70.87	[70,72]	NA	1	SL3.0ch01	50871572	50893027	.	21456	50871572	50871673	102	50892925	50893027	103	50871569	50871571	atc	50893028	50893030	atc
Slycopersicum_v3_LTR_retrotransposon438	FROGGER_I	94.47	(94,96]	rve/RVT_2	4	SL3.0ch01	50898243	50902964	-	4722	50898243	50898441	199	50902772	50902964	193	50898240	50898242	cta	50902965	50902967	cta
Slycopersicum_v3_LTR_retrotransposon439	Gypsy62-I_DR	85.88	(84,86]	Retrotrans_gag/RVT_1	0	SL3.0ch01	50990846	50998884	-	8039	50990846	50991015	170	50998722	50998884	163	50990843	50990845	tga	50998885	50998887	tga
Slycopersicum_v3_LTR_retrotransposon440	BURDOCK_I	80.07	(80,82]	RVT_1	0	SL3.0ch01	51171115	51179645	+	8531	51171115	51171420	306	51179341	51179645	305	51171112	51171114	aca	51179646	51179648	aca
Slycopersicum_v3_LTR_retrotransposon441	Gypsy69-I_DR	80.3	(80,82]	NA	0	SL3.0ch01	51307335	51336030	.	28696	51307335	51307669	335	51335697	51336030	334	51307332	51307334	tgt	51336031	51336033	tgt
Slycopersicum_v3_LTR_retrotransposon442	unknown	79.28	(78,80]	NA	0	SL3.0ch01	51408368	51413768	+	5401	51408368	51408728	361	51413407	51413768	362	51408365	51408367	aat	51413769	51413771	aat
Slycopersicum_v3_LTR_retrotransposon443	Gypsy62-I_DR	92.47	(92,94]	Retrotrans_gag/RVT_1/rve	3	SL3.0ch01	51480947	51487493	-	6547	51480947	51481527	581	51486910	51487493	584	51480944	51480946	gac	51487494	51487496	gac
Slycopersicum_v3_LTR_retrotransposon444	hAT-2n1_DR	80.12	(80,82]	Retrotrans_gag	0	SL3.0ch01	52038933	52050916	+	11984	52038933	52039103	171	52050749	52050916	168	52038930	52038932	tcc	52050917	52050919	tcc
Slycopersicum_v3_LTR_retrotransposon445	unknown	83.3	(82,84]	Retrotrans_gag	1	SL3.0ch01	52316357	52324625	-	8269	52316357	52316925	569	52324058	52324625	568	52316354	52316356	tta	52324626	52324628	tta
Slycopersicum_v3_LTR_retrotransposon446	Gypsy107-I_Dr	97.86	(96,98]	Retrotrans_gag/RVT_1/rve	3	SL3.0ch01	52415307	52426001	+	10695	52415307	52418110	2804	52423196	52426001	2806	52415304	52415306	cca	52426002	52426004	cca
Slycopersicum_v3_LTR_retrotransposon447	unknown	88.13	(88,90]	NA	0	SL3.0ch01	52461662	52469625	.	7964	52461662	52462495	834	52468800	52469625	826	52461659	52461661	tct	52469626	52469628	tct
Slycopersicum_v3_LTR_retrotransposon448	unknown	80.58	(80,82]	NA	0	SL3.0ch01	52522550	52527478	-	4929	52522550	52522649	100	52527376	52527478	103	52522547	52522549	tca	52527479	52527481	tca
Slycopersicum_v3_LTR_retrotransposon449	Copia_I	89.36	(88,90]	RVT_2	0	SL3.0ch01	52561961	52567401	-	5441	52561961	52562658	698	52566697	52567401	705	52561956	52561960	ttaac	52567402	52567406	ttaac
Slycopersicum_v3_LTR_retrotransposon450	Copia1-I_DR	78.31	(78,80]	rve/RVT_2	0	SL3.0ch01	52567718	52574547	+	6830	52567718	52567966	249	52574299	52574547	249	52567714	52567717	tgga	52574548	52574551	tgga
Slycopersicum_v3_LTR_retrotransposon451	Copia_I	89.74	(88,90]	rve/RVT_2	2	SL3.0ch01	52579156	52588671	-	9516	52579156	52579932	777	52587892	52588671	780	52579152	52579155	cttc	52588672	52588675	cttc
Slycopersicum_v3_LTR_retrotransposon452	unknown	94.39	(94,96]	NA	0	SL3.0ch01	52613870	52618607	+	4738	52613870	52613974	105	52618501	52618607	107	52613867	52613869	att	52618608	52618610	att
Slycopersicum_v3_LTR_retrotransposon453	FROGGER_I	97.71	(96,98]	rve/RVT_2	4	SL3.0ch01	52683874	52692798	-	8925	52683874	52684659	786	52692016	52692798	783	52683871	52683873	gag	52692799	52692801	gag
Slycopersicum_v3_LTR_retrotransposon454	DNA8-25_DR	79.39	(78,80]	Retrotrans_gag	0	SL3.0ch01	52825122	52839791	-	14670	52825122	52826460	1339	52838461	52839791	1331	52825119	52825121	cct	52839792	52839794	cct
Slycopersicum_v3_LTR_retrotransposon455	Gypsy-173_DR-I	86.46	(86,88]	RVT_1/rve	0	SL3.0ch01	52933106	52940441	-	7336	52933106	52934257	1152	52939291	52940441	1151	52933103	52933105	tca	52940442	52940444	tca
Slycopersicum_v3_LTR_retrotransposon456	unknown	82.75	(82,84]	NA	0	SL3.0ch01	52981843	52991671	+	9829	52981843	52982384	542	52991127	52991671	545	52981840	52981842	ata	52991672	52991674	ata
Slycopersicum_v3_LTR_retrotransposon457	unknown	88.09	(88,90]	NA	0	SL3.0ch01	53041485	53048268	-	6784	53041485	53042550	1066	53047213	53048268	1056	53041482	53041484	ttt	53048269	53048271	ttt
Slycopersicum_v3_LTR_retrotransposon458	Polinton-1_DR	91	(90,92]	RVT_1/rve	0	SL3.0ch01	53057770	53069105	+	11336	53057770	53058569	800	53068307	53069105	799	53057765	53057769	atatt	53069106	53069110	atatt
Slycopersicum_v3_LTR_retrotransposon459	Gypsy62-I_DR	81.79	(80,82]	Retrotrans_gag	0	SL3.0ch01	53214428	53224115	+	9688	53214428	53215009	582	53223543	53224115	573	53214425	53214427	taa	53224116	53224118	taa
Slycopersicum_v3_LTR_retrotransposon460	Gypsy-129_DR-I	83.87	(82,84]	rve	0	SL3.0ch01	53232394	53244227	+	11834	53232394	53232796	403	53243829	53244227	399	53232391	53232393	tgt	53244228	53244230	tgt
Slycopersicum_v3_LTR_retrotransposon461	unknown	82.14	(82,84]	NA	0	SL3.0ch01	53479139	53483741	.	4603	53479139	53479414	276	53483462	53483741	280	53479136	53479138	atg	53483742	53483744	atg
Slycopersicum_v3_LTR_retrotransposon462	MMVL30-int	80.71	(80,82]	Retrotrans_gag	0	SL3.0ch01	53890847	53901799	-	10953	53890847	53890985	139	53901660	53901799	140	53890844	53890846	gaa	53901800	53901802	gaa
Slycopersicum_v3_LTR_retrotransposon463	unknown	82.14	(82,84]	Retrotrans_gag	0	SL3.0ch01	54009110	54016206	-	7097	54009110	54010985	1876	54014336	54016206	1871	54009107	54009109	taa	54016207	54016209	taa
Slycopersicum_v3_LTR_retrotransposon464	unknown	87.27	(86,88]	NA	6	SL3.0ch01	54315248	54322973	+	7726	54315248	54315412	165	54322817	54322973	157	54315244	54315247	attg	54322974	54322977	attg
Slycopersicum_v3_LTR_retrotransposon465	QUASIMODO2-I_DM	89.51	(88,90]	rve	0	SL3.0ch01	54341208	54352158	-	10951	54341208	54342606	1399	54350758	54352158	1401	54341205	54341207	gtc	54352159	54352161	gtc
Slycopersicum_v3_LTR_retrotransposon466	Gypsy62-I_DR	87.66	(86,88]	RVT_1	4	SL3.0ch01	54378138	54400473	-	22336	54378138	54378372	235	54400244	54400473	230	54378135	54378137	tcc	54400474	54400476	tcc
Slycopersicum_v3_LTR_retrotransposon467	unknown	84.81	(84,86]	NA	0	SL3.0ch01	54401010	54408207	+	7198	54401010	54402480	1471	54406733	54408207	1475	54401007	54401009	aaa	54408208	54408210	aaa
Slycopersicum_v3_LTR_retrotransposon468	Gypsy62-I_DR	95.38	(94,96]	Retrotrans_gag/RVT_1/rve	2	SL3.0ch01	54574065	54582674	-	8610	54574065	54574298	234	54582437	54582674	238	54574062	54574064	taa	54582675	54582677	taa
Slycopersicum_v3_LTR_retrotransposon469	ACCORD_I	91.26	(90,92]	Retrotrans_gag/RVT_1/rve	3	SL3.0ch01	54721954	54728137	+	6184	54721954	54722741	788	54727337	54728137	801	54721950	54721953	tagt	54728138	54728141	tagt
Slycopersicum_v3_LTR_retrotransposon470	hAT-2n1_DR	87.1	(86,88]	NA	0	SL3.0ch01	54801971	54809266	+	7296	54801971	54802187	217	54809050	54809266	217	54801968	54801970	tgt	54809267	54809269	tgt
Slycopersicum_v3_LTR_retrotransposon471	Copia_I	98.03	(98,100]	rve/RVT_2	2	SL3.0ch01	54859105	54863400	+	4296	54859105	54859306	202	54863198	54863400	203	54859100	54859104	gaacc	54863401	54863405	gaacc
Slycopersicum_v3_LTR_retrotransposon472	ACCORD_I	96.83	(96,98]	RVT_1/rve	6	SL3.0ch01	54960666	54978482	-	17817	54960666	54960980	315	54978173	54978482	310	54960663	54960665	tat	54978483	54978485	tat
Slycopersicum_v3_LTR_retrotransposon473	Gypsy107-I_Dr	84.4	(84,86]	NA	0	SL3.0ch01	55246435	55252949	.	6515	55246435	55246994	560	55252386	55252949	564	55246432	55246434	tca	55252950	55252952	tca
Slycopersicum_v3_LTR_retrotransposon474	Copia_I	79.51	(78,80]	NA	0	SL3.0ch01	55451140	55456447	.	5308	55451140	55451383	244	55456210	55456447	238	55451137	55451139	ttt	55456448	55456450	ttt
Slycopersicum_v3_LTR_retrotransposon475	unknown	84.49	(84,86]	NA	0	SL3.0ch01	55495143	55503853	.	8711	55495143	55497050	1908	55501957	55503853	1897	55495140	55495142	aac	55503854	55503856	aac
Slycopersicum_v3_LTR_retrotransposon476	QUASIMODO_I	87.77	(86,88]	rve	1	SL3.0ch01	55671442	55685313	-	13872	55671442	55672692	1251	55684067	55685313	1247	55671439	55671441	cat	55685314	55685316	cat
Slycopersicum_v3_LTR_retrotransposon477	MDG3_I	89.43	(88,90]	Retrotrans_gag/RVT_1/rve	1	SL3.0ch01	55708412	55726766	-	18355	55708412	55709246	835	55725925	55726766	842	55708409	55708411	tac	55726767	55726769	tac
Slycopersicum_v3_LTR_retrotransposon478	HATN15_DR	79.5	(78,80]	NA	0	SL3.0ch01	55755842	55767255	-	11414	55755842	55756324	483	55766779	55767255	477	55755839	55755841	cat	55767256	55767258	cat
Slycopersicum_v3_LTR_retrotransposon479	Copia_I	83.44	(82,84]	rve/RVT_2	2	SL3.0ch01	55781382	55788593	+	7212	55781382	55781524	143	55788437	55788593	157	55781379	55781381	gag	55788594	55788596	gag
Slycopersicum_v3_LTR_retrotransposon480	Copia_I	85.92	(84,86]	rve/RVT_2	1	SL3.0ch01	55824662	55829107	-	4446	55824662	55824867	206	55828903	55829107	205	55824659	55824661	ata	55829108	55829110	ata
Slycopersicum_v3_LTR_retrotransposon481	Copia_I	89.69	(88,90]	RVT_2	2	SL3.0ch01	55959539	55964506	+	4968	55959539	55959858	320	55964194	55964506	313	55959536	55959538	ttt	55964507	55964509	ttt
Slycopersicum_v3_LTR_retrotransposon482	Copia_I	96.91	(96,98]	Retrotrans_gag/rve/RVT_2	4	SL3.0ch01	55969797	55977880	+	8084	55969797	55969990	194	55977687	55977880	194	55969792	55969796	aaaac	55977881	55977885	aaaac
Slycopersicum_v3_LTR_retrotransposon483	Gypsy69-I_DR	90.61	(90,92]	RVT_1	2	SL3.0ch01	55981677	55986854	+	5178	55981677	55982096	420	55986429	55986854	426	55981674	55981676	gat	55986855	55986857	gat
Slycopersicum_v3_LTR_retrotransposon484	Copia_I	80.48	(80,82]	rve/RVT_2	1	SL3.0ch01	56012481	56020124	+	7644	56012481	56013260	780	56019341	56020124	784	56012478	56012480	aca	56020125	56020127	aca
Slycopersicum_v3_LTR_retrotransposon485	Gypsy89-I_DR	84.26	(84,86]	RVT_1	0	SL3.0ch01	56083490	56091108	-	7619	56083490	56084224	735	56090372	56091108	737	56083487	56083489	tat	56091109	56091111	tat
Slycopersicum_v3_LTR_retrotransposon486	unknown	93.79	(92,94]	Retrotrans_gag	1	SL3.0ch01	56254579	56264445	+	9867	56254579	56256172	1594	56262853	56264445	1593	56254575	56254578	gtca	56264446	56264449	gtca
Slycopersicum_v3_LTR_retrotransposon487	ACCORD_I	83.19	(82,84]	Retrotrans_gag/RVT_1	1	SL3.0ch01	56320230	56328927	+	8698	56320230	56320580	351	56328582	56328927	346	56320227	56320229	ttg	56328928	56328930	ttg
Slycopersicum_v3_LTR_retrotransposon488	unknown	79.94	(78,80]	NA	0	SL3.0ch01	56455617	56469424	.	13808	56455617	56455975	359	56469072	56469424	353	56455614	56455616	tga	56469425	56469427	tga
Slycopersicum_v3_LTR_retrotransposon489	Copia1-I_DM	92.48	(92,94]	rve/RVT_2	1	SL3.0ch01	56479303	56483904	-	4602	56479303	56479619	317	56483586	56483904	319	56479298	56479302	atttt	56483905	56483909	atttt
Slycopersicum_v3_LTR_retrotransposon490	Gypsy107-I_Dr	82.93	(82,84]	RVT_1	1	SL3.0ch01	56527595	56535919	+	8325	56527595	56528217	623	56535293	56535919	627	56527592	56527594	aat	56535920	56535922	aat
Slycopersicum_v3_LTR_retrotransposon491	unknown	82.29	(82,84]	NA	0	SL3.0ch01	56586476	56594913	+	8438	56586476	56587887	1412	56593506	56594913	1408	56586473	56586475	ttt	56594914	56594916	ttt
Slycopersicum_v3_LTR_retrotransposon492	unknown	77.37	(76,78]	Retrotrans_gag	0	SL3.0ch01	56874708	56884688	+	9981	56874708	56874842	135	56884552	56884688	137	56874705	56874707	cct	56884689	56884691	cct
Slycopersicum_v3_LTR_retrotransposon493	Copia_I	96.75	(96,98]	rve/RVT_2	4	SL3.0ch01	57198020	57203322	+	5303	57198020	57198601	582	57202738	57203322	585	57198017	57198019	aaa	57203323	57203325	aaa
Slycopersicum_v3_LTR_retrotransposon494	FROGGER_I	94.85	(94,96]	rve/RVT_2	2	SL3.0ch01	57375634	57380350	+	4717	57375634	57375827	194	57380159	57380350	192	57375629	57375633	aactt	57380351	57380355	aactt
Slycopersicum_v3_LTR_retrotransposon495	ACCORD_I	89.9	(88,90]	Retrotrans_gag/RVT_1/rve	0	SL3.0ch01	57405289	57411444	-	6156	57405289	57406056	768	57410673	57411444	772	57405286	57405288	ata	57411445	57411447	ata
Slycopersicum_v3_LTR_retrotransposon496	ZAM_I	81.78	(80,82]	NA	0	SL3.0ch01	57600122	57607145	-	7024	57600122	57600355	234	57606910	57607145	236	57600119	57600121	gat	57607146	57607148	gat
Slycopersicum_v3_LTR_retrotransposon497	Gypsy69-I_DR	90.29	(90,92]	Retrotrans_gag/RVT_1	1	SL3.0ch01	57909382	57915075	-	5694	57909382	57909833	452	57914623	57915075	453	57909379	57909381	taa	57915076	57915078	taa
Slycopersicum_v3_LTR_retrotransposon498	Copia_I	90.65	(90,92]	Retrotrans_gag/rve/RVT_2	1	SL3.0ch01	57915539	57920715	-	5177	57915539	57915848	310	57920409	57920715	307	57915533	57915538	aactct	57920716	57920721	aactct
Slycopersicum_v3_LTR_retrotransposon499	Gypsy-173_DR-I	87.06	(86,88]	RVT_2	2	SL3.0ch01	58011670	58020841	+	9172	58011670	58011998	329	58020502	58020841	340	58011667	58011669	gaa	58020842	58020844	gaa
Slycopersicum_v3_LTR_retrotransposon500	Copia_I	87.9	(86,88]	rve/RVT_2	1	SL3.0ch01	58101527	58107075	+	5549	58101527	58101650	124	58106952	58107075	124	58101523	58101526	tcat	58107076	58107079	tcat
Slycopersicum_v3_LTR_retrotransposon501	Gypsy69-I_DR	82.92	(82,84]	NA	0	SL3.0ch01	58251541	58256531	+	4991	58251541	58251821	281	58256254	58256531	278	58251538	58251540	cat	58256532	58256534	cat
Slycopersicum_v3_LTR_retrotransposon502	Copia_I	94.32	(94,96]	rve/RVT_2	3	SL3.0ch01	58374592	58380123	-	5532	58374592	58374852	261	58379860	58380123	264	58374584	58374591	aaattttt	58380124	58380131	aaattttt
Slycopersicum_v3_LTR_retrotransposon503	Gypsy62-I_DR	81.69	(80,82]	Retrotrans_gag	1	SL3.0ch01	58462544	58477428	-	14885	58462544	58463231	688	58476748	58477428	681	58462541	58462543	taa	58477429	58477431	taa
Slycopersicum_v3_LTR_retrotransposon504	MMVL30-int	75.56	(74,76]	NA	0	SL3.0ch01	58488471	58518188	+	29718	58488471	58488650	180	58518017	58518188	172	58488468	58488470	agt	58518189	58518191	agt
Slycopersicum_v3_LTR_retrotransposon505	Gypsy-30-I_DR	82.67	(82,84]	rve	0	SL3.0ch01	58586606	58597665	-	11060	58586606	58586755	150	58597526	58597665	140	58586603	58586605	ttg	58597666	58597668	ttg
Slycopersicum_v3_LTR_retrotransposon506	Gypsy69-I_DR	81.68	(80,82]	NA	0	SL3.0ch01	58728862	58746329	+	17468	58728862	58729574	713	58745615	58746329	715	58728858	58728861	aatt	58746330	58746333	aatt
Slycopersicum_v3_LTR_retrotransposon507	Copia_I	95.09	(94,96]	rve/RVT_2	2	SL3.0ch01	58775168	58779910	+	4743	58775168	58775428	261	58779646	58779910	265	58775165	58775167	aac	58779911	58779913	aac
Slycopersicum_v3_LTR_retrotransposon508	Gypsy-173_DR-I	80.68	(80,82]	Retrotrans_gag/RVT_1/rve	0	SL3.0ch01	58952778	58964702	-	11925	58952778	58953890	1113	58963595	58964702	1108	58952775	58952777	aat	58964703	58964705	aat
Slycopersicum_v3_LTR_retrotransposon509	Copia1-I_DM	87.52	(86,88]	rve/RVT_2	1	SL3.0ch01	58969725	58976514	+	6790	58969725	58970301	577	58975930	58976514	585	58969722	58969724	ttt	58976515	58976517	ttt
Slycopersicum_v3_LTR_retrotransposon510	unknown	83.27	(82,84]	Retrotrans_gag	0	SL3.0ch01	59002616	59008618	+	6003	59002616	59002868	253	59008362	59008618	257	59002613	59002615	aga	59008619	59008621	aga
Slycopersicum_v3_LTR_retrotransposon511	Copia_I	94.19	(94,96]	rve/RVT_2	1	SL3.0ch01	59009900	59015911	+	6012	59009900	59010639	740	59015172	59015911	740	59009897	59009899	tat	59015912	59015914	tat
Slycopersicum_v3_LTR_retrotransposon512	Copia_I	91.8	(90,92]	rve/RVT_2	1	SL3.0ch01	59026420	59031421	-	5002	59026420	59026724	305	59031126	59031421	296	59026417	59026419	cac	59031422	59031424	cac
Slycopersicum_v3_LTR_retrotransposon513	DNA8-5_DR	97.61	(96,98]	NA	3	SL3.0ch01	59041141	59054544	-	13404	59041141	59044064	2924	59051625	59054544	2920	59041138	59041140	ggg	59054545	59054547	ggg
Slycopersicum_v3_LTR_retrotransposon514	Gypsy107-I_Dr	85.52	(84,86]	RVT_1	0	SL3.0ch01	59266904	59276079	-	9176	59266904	59267427	524	59275555	59276079	525	59266900	59266903	taat	59276080	59276083	taat
Slycopersicum_v3_LTR_retrotransposon515	Gypsy69-I_DR	84.87	(84,86]	Retrotrans_gag/RVT_1	1	SL3.0ch01	59358117	59373368	+	15252	59358117	59358723	607	59372761	59373368	608	59358114	59358116	att	59373369	59373371	att
Slycopersicum_v3_LTR_retrotransposon516	Helitron2_CE	93.62	(92,94]	NA	3	SL3.0ch01	59429673	59440117	-	10445	59429673	59430295	623	59439491	59440117	627	59429670	59429672	ttc	59440118	59440120	ttc
Slycopersicum_v3_LTR_retrotransposon517	Copia_I	93.8	(92,94]	rve/RVT_2	2	SL3.0ch01	59529528	59534633	+	5106	59529528	59529995	468	59534169	59534633	465	59529525	59529527	tca	59534634	59534636	tca
Slycopersicum_v3_LTR_retrotransposon518	unknown	83.33	(82,84]	NA	0	SL3.0ch01	59670320	59674988	-	4669	59670320	59670451	132	59674857	59674988	132	59670317	59670319	atg	59674989	59674991	atg
Slycopersicum_v3_LTR_retrotransposon519	Gypsy154-I_DR	86.06	(86,88]	rve	0	SL3.0ch01	59865729	59871824	-	6096	59865729	59865975	247	59871574	59871824	251	59865726	59865728	aac	59871825	59871827	aac
Slycopersicum_v3_LTR_retrotransposon520	DNA-2-24_DR	80.3	(80,82]	NA	0	SL3.0ch01	59917267	59938880	+	21614	59917267	59917398	132	59938762	59938880	119	59917264	59917266	ggg	59938881	59938883	ggg
Slycopersicum_v3_LTR_retrotransposon521	Gypsy-129_DR-I	80.39	(80,82]	RVT_1	0	SL3.0ch01	60035559	60041750	-	6192	60035559	60036894	1336	60040416	60041750	1335	60035556	60035558	ggt	60041751	60041753	ggt
Slycopersicum_v3_LTR_retrotransposon522	unknown	85.33	(84,86]	NA	0	SL3.0ch01	60244066	60250700	+	6635	60244066	60244726	661	60250050	60250700	651	60244063	60244065	att	60250701	60250703	att
Slycopersicum_v3_LTR_retrotransposon523	Copia1-I_DR	87.5	(86,88]	Retrotrans_gag/rve/RVT_2	3	SL3.0ch01	60261370	60266344	+	4975	60261370	60261478	109	60266233	60266344	112	60261366	60261369	ccat	60266345	60266348	ccat
Slycopersicum_v3_LTR_retrotransposon524	Gypsy69-I_DR	91.99	(90,92]	Retrotrans_gag/RVT_1/rve	2	SL3.0ch01	60344003	60349951	-	5949	60344003	60344586	584	60349365	60349951	587	60344000	60344002	tta	60349952	60349954	tta
Slycopersicum_v3_LTR_retrotransposon525	Gypsy-173_DR-I	81.51	(80,82]	RVT_1	0	SL3.0ch01	60687248	60695102	-	7855	60687248	60687862	615	60694481	60695102	622	60687245	60687247	tta	60695103	60695105	tta
Slycopersicum_v3_LTR_retrotransposon526	QUASIMODO2-I_DM	95.7	(94,96]	Retrotrans_gag/RVT_1/rve	4	SL3.0ch01	60822287	60836545	+	14259	60822287	60823867	1581	60834972	60836545	1574	60822284	60822286	cag	60836546	60836548	cag
Slycopersicum_v3_LTR_retrotransposon527	unknown	95.21	(94,96]	Retrotrans_gag	3	SL3.0ch01	60837113	60848310	-	11198	60837113	60838678	1566	60846745	60848310	1566	60837110	60837112	atg	60848311	60848313	atg
Slycopersicum_v3_LTR_retrotransposon528	unknown	96.56	(96,98]	NA	0	SL3.0ch01	61032152	61037287	-	5136	61032152	61032442	291	61036997	61037287	291	61032147	61032151	agtgc	61037288	61037292	agtgc
Slycopersicum_v3_LTR_retrotransposon529	unknown	85.56	(84,86]	NA	0	SL3.0ch01	61046443	61051409	-	4967	61046443	61046709	267	61051140	61051409	270	61046440	61046442	taa	61051410	61051412	taa
Slycopersicum_v3_LTR_retrotransposon530	Gypsy69-I_DR	80.85	(80,82]	RVT_1	0	SL3.0ch01	61068326	61076296	-	7971	61068326	61068560	235	61076068	61076296	229	61068323	61068325	aga	61076297	61076299	aga
Slycopersicum_v3_LTR_retrotransposon531	Gypsy69-I_DR	95.43	(94,96]	Retrotrans_gag/RVT_1/rve	5	SL3.0ch01	61077793	61083551	+	5759	61077793	61078331	539	61083005	61083551	547	61077789	61077792	cagg	61083552	61083555	cagg
Slycopersicum_v3_LTR_retrotransposon532	Copia_I	88.12	(88,90]	rve/RVT_2	2	SL3.0ch01	61108134	61112733	+	4600	61108134	61108331	198	61112532	61112733	202	61108131	61108133	agt	61112734	61112736	agt
Slycopersicum_v3_LTR_retrotransposon533	unknown	83.66	(82,84]	NA	0	SL3.0ch01	61197723	61203325	.	5603	61197723	61197916	194	61203124	61203325	202	61197720	61197722	caa	61203326	61203328	caa
Slycopersicum_v3_LTR_retrotransposon534	unknown	96.3	(96,98]	NA	6	SL3.0ch01	61416739	61422747	-	6009	61416739	61416871	133	61422613	61422747	135	61416736	61416738	tga	61422748	61422750	tga
Slycopersicum_v3_LTR_retrotransposon535	Gypsy69-I_DR	94.33	(94,96]	Retrotrans_gag/RVT_1/rve	4	SL3.0ch01	61428876	61437527	+	8652	61428876	61430705	1830	61435695	61437527	1833	61428873	61428875	taa	61437528	61437530	taa
Slycopersicum_v3_LTR_retrotransposon536	Gypsy98-I_Dr	88.15	(88,90]	RVT_1	0	SL3.0ch01	61605262	61610380	+	5119	61605262	61605970	709	61609677	61610380	704	61605259	61605261	ccg	61610381	61610383	ccg
Slycopersicum_v3_LTR_retrotransposon537	unknown	96.56	(96,98]	NA	0	SL3.0ch01	61735007	61742696	-	7690	61735007	61736664	1658	61741041	61742696	1656	61735004	61735006	cct	61742697	61742699	cct
Slycopersicum_v3_LTR_retrotransposon538	Gypsy69-I_DR	79.89	(78,80]	NA	0	SL3.0ch01	61802093	61810165	-	8073	61802093	61802794	702	61809460	61810165	706	61802090	61802092	aga	61810166	61810168	aga
Slycopersicum_v3_LTR_retrotransposon539	Copia_I	91.67	(90,92]	rve/RVT_2	3	SL3.0ch01	62008554	62013178	-	4625	62008554	62008851	298	62012879	62013178	300	62008551	62008553	gat	62013179	62013181	gat
Slycopersicum_v3_LTR_retrotransposon540	Copia_I	95.12	(94,96]	rve/RVT_2	3	SL3.0ch01	62207249	62211871	-	4623	62207249	62207534	286	62211585	62211871	287	62207246	62207248	tgc	62211872	62211874	tgc
Slycopersicum_v3_LTR_retrotransposon541	Copia_I	93.33	(92,94]	rve/RVT_2	5	SL3.0ch01	62372350	62376996	-	4647	62372350	62372647	298	62376697	62376996	300	62372347	62372349	gat	62376997	62376999	gat
Slycopersicum_v3_LTR_retrotransposon542	unknown	84.94	(84,86]	NA	0	SL3.0ch01	62535876	62546813	-	10938	62535876	62536645	770	62546046	62546813	768	62535873	62535875	tag	62546814	62546816	tag
Slycopersicum_v3_LTR_retrotransposon543	DNA8-25_DR	84.05	(84,86]	NA	0	SL3.0ch01	62551119	62557504	-	6386	62551119	62551557	439	62557066	62557504	439	62551116	62551118	gct	62557505	62557507	gct
Slycopersicum_v3_LTR_retrotransposon544	unknown	79.46	(78,80]	NA	0	SL3.0ch01	62570801	62577240	+	6440	62570801	62571426	626	62576613	62577240	628	62570798	62570800	tgt	62577241	62577243	tgt
Slycopersicum_v3_LTR_retrotransposon545	Copia_I	92.93	(92,94]	rve/RVT_2	3	SL3.0ch01	62613895	62618602	-	4708	62613895	62614092	198	62618407	62618602	196	62613892	62613894	aaa	62618603	62618605	aaa
Slycopersicum_v3_LTR_retrotransposon546	unknown	95.89	(94,96]	Retrotrans_gag	3	SL3.0ch01	62756825	62764748	+	7924	62756825	62758426	1602	62763145	62764748	1604	62756820	62756824	tccac	62764749	62764753	tccac
Slycopersicum_v3_LTR_retrotransposon547	unknown	87.28	(86,88]	NA	0	SL3.0ch01	62792654	62798453	+	5800	62792654	62794076	1423	62797036	62798453	1418	62792651	62792653	aag	62798454	62798456	aag
Slycopersicum_v3_LTR_retrotransposon548	unknown	84.13	(84,86]	NA	0	SL3.0ch01	63120075	63129513	-	9439	63120075	63120462	388	63129117	63129513	397	63120072	63120074	tct	63129514	63129516	tct
Slycopersicum_v3_LTR_retrotransposon549	QUASIMODO_I	80.26	(80,82]	rve	1	SL3.0ch01	63165470	63178411	+	12942	63165470	63166158	689	63177725	63178411	687	63165467	63165469	ctt	63178412	63178414	ctt
Slycopersicum_v3_LTR_retrotransposon550	ACCORD_I	82.42	(82,84]	RVT_1	0	SL3.0ch01	63334679	63345793	+	11115	63334679	63335133	455	63345346	63345793	448	63334676	63334678	aac	63345794	63345796	aac
Slycopersicum_v3_LTR_retrotransposon551	Copia_I	75.87	(74,76]	rve/RVT_2	9	SL3.0ch01	63503862	63522694	+	18833	63503862	63504292	431	63522265	63522694	430	63503859	63503861	gaa	63522695	63522697	gaa
Slycopersicum_v3_LTR_retrotransposon552	QUASIMODO_I	84.4	(84,86]	Retrotrans_gag	0	SL3.0ch01	63629336	63645316	+	15981	63629336	63629475	140	63645176	63645316	141	63629333	63629335	ggt	63645317	63645319	ggt
Slycopersicum_v3_LTR_retrotransposon553	Copia1-I_DM	90.13	(90,92]	rve/RVT_2	2	SL3.0ch01	63729138	63734544	+	5407	63729138	63729797	660	63733876	63734544	669	63729135	63729137	cat	63734545	63734547	cat
Slycopersicum_v3_LTR_retrotransposon554	unknown	84.45	(84,86]	NA	0	SL3.0ch01	63741359	63746759	-	5401	63741359	63741787	429	63746329	63746759	431	63741356	63741358	cta	63746760	63746762	cta
Slycopersicum_v3_LTR_retrotransposon555	unknown	78.85	(78,80]	NA	0	SL3.0ch01	63940914	63957104	-	16191	63940914	63941225	312	63956802	63957104	303	63940911	63940913	agt	63957105	63957107	agt
Slycopersicum_v3_LTR_retrotransposon556	Gypsy69-I_DR	94.44	(94,96]	RVT_1/rve	1	SL3.0ch01	64175848	64181903	-	6056	64175848	64176619	772	64181131	64181903	773	64175844	64175847	gacc	64181904	64181907	gacc
Slycopersicum_v3_LTR_retrotransposon557	DNA-2-24_DR	82.69	(82,84]	Retrotrans_gag	2	SL3.0ch01	64207402	64224784	-	17383	64207402	64207684	283	64224502	64224784	283	64207399	64207401	aat	64224785	64224787	aat
Slycopersicum_v3_LTR_retrotransposon558	unknown	97.58	(96,98]	NA	2	SL3.0ch01	64234084	64240061	-	5978	64234084	64234867	784	64239282	64240061	780	64234079	64234083	gtctc	64240062	64240066	gtctc
Slycopersicum_v3_LTR_retrotransposon559	Copia_I	97.45	(96,98]	Retrotrans_gag/rve/RVT_2	3	SL3.0ch01	64274356	64279407	-	5052	64274356	64274549	194	64279212	64279407	196	64274353	64274355	tat	64279408	64279410	tat
Slycopersicum_v3_LTR_retrotransposon560	Copia_I	95.47	(94,96]	rve/RVT_2	2	SL3.0ch01	64291622	64296172	-	4551	64291622	64291907	286	64295886	64296172	287	64291618	64291621	ttta	64296173	64296176	ttta
Slycopersicum_v3_LTR_retrotransposon561	unknown	85.47	(84,86]	Retrotrans_gag	0	SL3.0ch01	64401902	64409712	+	7811	64401902	64402438	537	64409180	64409712	533	64401899	64401901	gtg	64409713	64409715	gtg
Slycopersicum_v3_LTR_retrotransposon562	Copia_I	94.55	(94,96]	RVT_2	7	SL3.0ch01	64444611	64449798	-	5188	64444611	64444974	364	64449432	64449798	367	64444608	64444610	aaa	64449799	64449801	aaa
Slycopersicum_v3_LTR_retrotransposon563	Copia_I	96.81	(96,98]	rve/RVT_2	3	SL3.0ch01	64495615	64501165	+	5551	64495615	64495893	279	64500884	64501165	282	64495612	64495614	aat	64501166	64501168	aat
Slycopersicum_v3_LTR_retrotransposon564	Copia_I	88.8	(88,90]	rve/RVT_2	2	SL3.0ch01	64581530	64586415	-	4886	64581530	64581786	257	64586157	64586415	259	64581527	64581529	att	64586416	64586418	att
Slycopersicum_v3_LTR_retrotransposon565	Copia_I	92.52	(92,94]	rve/RVT_2	1	SL3.0ch01	64682778	64687913	-	5136	64682778	64682883	106	64687807	64687913	107	64682774	64682777	aatg	64687914	64687917	aatg
Slycopersicum_v3_LTR_retrotransposon566	Gypsy69-I_DR	84.34	(84,86]	NA	0	SL3.0ch01	64727304	64732692	-	5389	64727304	64728127	824	64731876	64732692	817	64727301	64727303	tta	64732693	64732695	tta
Slycopersicum_v3_LTR_retrotransposon567	ZAM_I	86.94	(86,88]	RVT_1/rve	0	SL3.0ch01	64806465	64816124	+	9660	64806465	64807585	1121	64814999	64816124	1126	64806462	64806464	tcc	64816125	64816127	tcc
Slycopersicum_v3_LTR_retrotransposon568	Copia_I	86.97	(86,88]	rve/RVT_2	1	SL3.0ch01	65003788	65008167	-	4380	65003788	65004043	256	65007907	65008167	261	65003785	65003787	aag	65008168	65008170	aag
Slycopersicum_v3_LTR_retrotransposon569	unknown	80.23	(80,82]	NA	0	SL3.0ch01	65131462	65137177	+	5716	65131462	65132913	1452	65135732	65137177	1446	65131459	65131461	ata	65137178	65137180	ata
Slycopersicum_v3_LTR_retrotransposon570	Copia1-I_DM	93.62	(92,94]	rve	1	SL3.0ch01	65172893	65178403	-	5511	65172893	65173127	235	65178171	65178403	233	65172890	65172892	aag	65178404	65178406	aag
Slycopersicum_v3_LTR_retrotransposon571	Gypsy62-I_DR	84.64	(84,86]	Retrotrans_gag	1	SL3.0ch01	65241027	65251820	-	10794	65241027	65241970	944	65250880	65251820	941	65241024	65241026	atg	65251821	65251823	atg
Slycopersicum_v3_LTR_retrotransposon572	QUASIMODO_I	89.71	(88,90]	RVT_1/rve	0	SL3.0ch01	65295139	65308140	+	13002	65295139	65296207	1069	65307077	65308140	1064	65295136	65295138	gcc	65308141	65308143	gcc
Slycopersicum_v3_LTR_retrotransposon573	Gypsy107-I_Dr	79.35	(78,80]	NA	0	SL3.0ch01	65459144	65475172	.	16029	65459144	65459762	619	65474553	65475172	620	65459141	65459143	ttt	65475173	65475175	ttt
Slycopersicum_v3_LTR_retrotransposon574	Copia_I	95.56	(94,96]	rve/RVT_2	4	SL3.0ch01	65499969	65504566	+	4598	65499969	65500235	267	65504297	65504566	270	65499966	65499968	tag	65504567	65504569	tag
Slycopersicum_v3_LTR_retrotransposon575	unknown	81.56	(80,82]	NA	0	SL3.0ch01	65648808	65656185	-	7378	65648808	65649949	1142	65655042	65656185	1144	65648805	65648807	tta	65656186	65656188	tta
Slycopersicum_v3_LTR_retrotransposon576	unknown	89.78	(88,90]	NA	0	SL3.0ch01	65749602	65754871	+	5270	65749602	65749924	323	65754549	65754871	323	65749597	65749601	atcat	65754872	65754876	atcat
Slycopersicum_v3_LTR_retrotransposon577	Copia_I	94.81	(94,96]	rve/RVT_2	4	SL3.0ch01	65798049	65802580	+	4532	65798049	65798335	287	65802292	65802580	289	65798046	65798048	taa	65802581	65802583	taa
Slycopersicum_v3_LTR_retrotransposon578	unknown	97.76	(96,98]	Retrotrans_gag	8	SL3.0ch01	65832991	65843421	+	10431	65832991	65834190	1200	65842218	65843421	1204	65832988	65832990	aga	65843422	65843424	aga
Slycopersicum_v3_LTR_retrotransposon579	ZAM_I	82.65	(82,84]	RVT_1	0	SL3.0ch01	65896467	65914806	-	18340	65896467	65897025	559	65914252	65914806	555	65896464	65896466	tgc	65914807	65914809	tgc
Slycopersicum_v3_LTR_retrotransposon580	BURDOCK_I	86.51	(86,88]	Retrotrans_gag	0	SL3.0ch01	65915371	65929963	-	14593	65915371	65915830	460	65929497	65929963	467	65915367	65915370	tttt	65929964	65929967	tttt
Slycopersicum_v3_LTR_retrotransposon581	Copia_I	85.81	(84,86]	rve/RVT_2	1	SL3.0ch01	65980706	65986272	+	5567	65980706	65981007	302	65985970	65986272	303	65980703	65980705	atg	65986273	65986275	atg
Slycopersicum_v3_LTR_retrotransposon582	unknown	95.62	(94,96]	NA	0	SL3.0ch01	65986851	65991755	.	4905	65986851	65987146	296	65991459	65991755	297	65986846	65986850	aattt	65991756	65991760	aattt
Slycopersicum_v3_LTR_retrotransposon583	unknown	94.74	(94,96]	NA	0	SL3.0ch01	66023089	66028103	+	5015	66023089	66023392	304	66027806	66028103	298	66023086	66023088	ttt	66028104	66028106	ttt
Slycopersicum_v3_LTR_retrotransposon584	unknown	77.45	(76,78]	NA	0	SL3.0ch01	66340242	66348926	+	8685	66340242	66340445	204	66348727	66348926	200	66340239	66340241	taa	66348927	66348929	taa
Slycopersicum_v3_LTR_retrotransposon585	unknown	78.7	(78,80]	NA	0	SL3.0ch01	66440640	66449973	-	9334	66440640	66440742	103	66449866	66449973	108	66440637	66440639	aac	66449974	66449976	aac
Slycopersicum_v3_LTR_retrotransposon586	Gypsy69-I_DR	84.7	(84,86]	Retrotrans_gag/RVT_1	1	SL3.0ch01	66521526	66529743	+	8218	66521526	66522684	1159	66528574	66529743	1170	66521523	66521525	atg	66529744	66529746	atg
Slycopersicum_v3_LTR_retrotransposon587	DNA9-3_DR	90.47	(90,92]	NA	0	SL3.0ch01	66684850	66697920	.	13071	66684850	66685441	592	66697323	66697920	598	66684847	66684849	ttt	66697921	66697923	ttt
Slycopersicum_v3_LTR_retrotransposon588	Gypsy89-I_DR	78.05	(78,80]	NA	0	SL3.0ch01	66720911	66727690	.	6780	66720911	66721475	565	66727117	66727690	574	66720908	66720910	cag	66727691	66727693	cag
Slycopersicum_v3_LTR_retrotransposon589	LSU-rRNA_Cel	86.31	(86,88]	NA	2	SL3.0ch01	66779047	66792001	.	12955	66779047	66780003	957	66791054	66792001	948	66779044	66779046	tca	66792002	66792004	tca
Slycopersicum_v3_LTR_retrotransposon590	Gypsy62-I_DR	87.74	(86,88]	Retrotrans_gag	0	SL3.0ch01	66864924	66886225	+	21302	66864924	66865494	571	66885657	66886225	569	66864921	66864923	tat	66886226	66886228	tat
Slycopersicum_v3_LTR_retrotransposon591	Gypsy62-I_DR	94.77	(94,96]	Retrotrans_gag/RVT_1/rve	3	SL3.0ch01	66955743	66963430	+	7688	66955743	66956469	727	66962716	66963430	715	66955740	66955742	cac	66963431	66963433	cac
Slycopersicum_v3_LTR_retrotransposon592	unknown	89.71	(88,90]	NA	6	SL3.0ch01	67127784	67134997	+	7214	67127784	67127986	203	67134794	67134997	204	67127781	67127783	cat	67134998	67135000	cat
Slycopersicum_v3_LTR_retrotransposon593	DNA8-25_DR	71.32	[70,72]	NA	1	SL3.0ch01	67140328	67157698	-	17371	67140328	67140463	136	67157563	67157698	136	67140325	67140327	caa	67157699	67157701	caa
Slycopersicum_v3_LTR_retrotransposon594	Gypsy62-I_DR	87.35	(86,88]	Retrotrans_gag/RVT_1/rve	0	SL3.0ch01	67160613	67169048	+	8436	67160613	67161039	427	67168623	67169048	426	67160610	67160612	aat	67169049	67169051	aat
Slycopersicum_v3_LTR_retrotransposon595	unknown	88.48	(88,90]	NA	1	SL3.0ch01	67331007	67335774	-	4768	67331007	67331440	434	67335343	67335774	432	67331004	67331006	tca	67335775	67335777	tca
Slycopersicum_v3_LTR_retrotransposon596	Copia_I	84.14	(84,86]	rve/RVT_2	2	SL3.0ch01	67348108	67352540	+	4433	67348108	67348252	145	67352396	67352540	145	67348105	67348107	tag	67352541	67352543	tag
Slycopersicum_v3_LTR_retrotransposon597	BURDOCK_I	79.77	(78,80]	NA	0	SL3.0ch01	67408343	67415710	+	7368	67408343	67409034	692	67415020	67415710	691	67408340	67408342	act	67415711	67415713	act
Slycopersicum_v3_LTR_retrotransposon598	QUASIMODO2-I_DM	87.92	(86,88]	Retrotrans_gag/rve	2	SL3.0ch01	67425247	67437767	+	12521	67425247	67425933	687	67437081	67437767	687	67425244	67425246	caa	67437768	67437770	caa
Slycopersicum_v3_LTR_retrotransposon599	Copia_I	94.34	(94,96]	rve/RVT_2	1	SL3.0ch01	67541884	67546417	+	4534	67541884	67542148	265	67546153	67546417	265	67541881	67541883	cta	67546418	67546420	cta
Slycopersicum_v3_LTR_retrotransposon600	FROGGER_I	94.69	(94,96]	rve/RVT_2	3	SL3.0ch01	67579556	67584216	-	4661	67579556	67579760	205	67584010	67584216	207	67579553	67579555	ttt	67584217	67584219	ttt
Slycopersicum_v3_LTR_retrotransposon601	Copia_I	85.09	(84,86]	RVT_2	0	SL3.0ch01	67685717	67694864	-	9148	67685717	67685933	217	67694637	67694864	228	67685714	67685716	cag	67694865	67694867	cag
Slycopersicum_v3_LTR_retrotransposon602	Copia_I	83.33	(82,84]	RVT_2	0	SL3.0ch01	67875694	67880144	+	4451	67875694	67876023	330	67879828	67880144	317	67875691	67875693	taa	67880145	67880147	taa
Slycopersicum_v3_LTR_retrotransposon603	DNA9-3_DR	73.33	(72,74]	NA	0	SL3.0ch01	67904902	67920424	+	15523	67904902	67905006	105	67920321	67920424	104	67904899	67904901	cat	67920425	67920427	cat
Slycopersicum_v3_LTR_retrotransposon604	Gypsy62-I_DR	86.36	(86,88]	Retrotrans_gag/RVT_1	0	SL3.0ch01	67953855	67958550	+	4696	67953855	67953962	108	67958441	67958550	110	67953852	67953854	aga	67958551	67958553	aga
Slycopersicum_v3_LTR_retrotransposon605	ACCORD_I	83.69	(82,84]	RVT_1	0	SL3.0ch01	67961668	67971750	-	10083	67961668	67962360	693	67971060	67971750	691	67961665	67961667	tca	67971751	67971753	tca
Slycopersicum_v3_LTR_retrotransposon606	unknown	91.1	(90,92]	NA	0	SL3.0ch01	68420965	68426108	.	5144	68420965	68421256	292	68425817	68426108	292	68420962	68420964	tta	68426109	68426111	tta
Slycopersicum_v3_LTR_retrotransposon607	Gypsy69-I_DR	78.97	(78,80]	NA	1	SL3.0ch01	68523816	68530046	.	6231	68523816	68524006	191	68529852	68530046	195	68523813	68523815	tca	68530047	68530049	tca
Slycopersicum_v3_LTR_retrotransposon608	FROGGER_I	95.39	(94,96]	rve/RVT_2	3	SL3.0ch01	68750063	68759647	-	9585	68750063	68750843	781	68758869	68759647	779	68750058	68750062	taatc	68759648	68759652	taatc
Slycopersicum_v3_LTR_retrotransposon609	Copia_I	97.23	(96,98]	rve/RVT_2	5	SL3.0ch01	68759766	68764341	-	4576	68759766	68760016	251	68764089	68764341	253	68759761	68759765	ctccc	68764342	68764346	ctccc
Slycopersicum_v3_LTR_retrotransposon610	Copia_I	98.67	(98,100]	rve/RVT_2	2	SL3.0ch01	68869426	68874507	-	5082	68869426	68869877	452	68874058	68874507	450	68869421	68869425	tatct	68874508	68874512	tatct
Slycopersicum_v3_LTR_retrotransposon611	Copia_I	97.42	(96,98]	Retrotrans_gag/rve/RVT_2	5	SL3.0ch01	68899849	68904360	-	4512	68899849	68900042	194	68904167	68904360	194	68899844	68899848	ataac	68904361	68904365	ataac
Slycopersicum_v3_LTR_retrotransposon612	ACCORD_I	93.62	(92,94]	Retrotrans_gag/RVT_1/RNase_H/rve	12	SL3.0ch01	69056858	69072467	+	15610	69056858	69057363	506	69071951	69072467	517	69056855	69056857	aat	69072468	69072470	aat
Slycopersicum_v3_LTR_retrotransposon613	Copia1-I_DR	92.17	(92,94]	Retrotrans_gag/rve/RVT_2	4	SL3.0ch01	69204519	69209572	-	5054	69204519	69204734	216	69209356	69209572	217	69204516	69204518	taa	69209573	69209575	taa
Slycopersicum_v3_LTR_retrotransposon614	Gypsy62-I_DR	98.99	(98,100]	Retrotrans_gag/RVT_1/rve	3	SL3.0ch01	69216403	69226611	-	10209	69216403	69218877	2475	69224136	69226611	2476	69216400	69216402	aat	69226612	69226614	aat
Slycopersicum_v3_LTR_retrotransposon615	Copia_I	96.34	(96,98]	rve/RVT_2	2	SL3.0ch01	69294493	69299783	-	5291	69294493	69295066	574	69299211	69299783	573	69294490	69294492	tca	69299784	69299786	tca
Slycopersicum_v3_LTR_retrotransposon616	Gypsy-173_DR-I	90.98	(90,92]	Retrotrans_gag/RVT_1	2	SL3.0ch01	69405603	69411227	-	5625	69405603	69405846	244	69410985	69411227	243	69405600	69405602	tat	69411228	69411230	tat
Slycopersicum_v3_LTR_retrotransposon617	ZAM_I	84.44	(84,86]	RVT_1	0	SL3.0ch01	69546009	69554091	+	8083	69546009	69547249	1241	69552845	69554091	1247	69546006	69546008	tta	69554092	69554094	tta
Slycopersicum_v3_LTR_retrotransposon618	unknown	89.47	(88,90]	NA	0	SL3.0ch01	69561256	69569109	+	7854	69561256	69562812	1557	69567555	69569109	1555	69561253	69561255	tca	69569110	69569112	tca
Slycopersicum_v3_LTR_retrotransposon619	Gypsy62-I_DR	98.37	(98,100]	Retrotrans_gag/RVT_1/rve	5	SL3.0ch01	69707526	69716061	+	8536	69707526	69709226	1701	69714349	69716061	1713	69707523	69707525	aat	69716062	69716064	aat
Slycopersicum_v3_LTR_retrotransposon620	QUASIMODO_I	89.61	(88,90]	rve	1	SL3.0ch01	69743152	69755675	-	12524	69743152	69743815	664	69755020	69755675	656	69743149	69743151	ctt	69755676	69755678	ctt
Slycopersicum_v3_LTR_retrotransposon621	unknown	80.37	(80,82]	Retrotrans_gag	0	SL3.0ch01	69805569	69812712	-	7144	69805569	69806210	642	69812075	69812712	638	69805566	69805568	tta	69812713	69812715	tta
Slycopersicum_v3_LTR_retrotransposon622	Copia_I	91.87	(90,92]	rve/RVT_2	2	SL3.0ch01	70321734	70331411	+	9678	70321734	70322541	808	70330600	70331411	812	70321729	70321733	cctat	70331412	70331416	cctat
Slycopersicum_v3_LTR_retrotransposon623	Copia_I	91.99	(90,92]	rve/RVT_2	2	SL3.0ch01	70599617	70605149	-	5533	70599617	70600353	737	70604414	70605149	736	70599612	70599616	tttat	70605150	70605154	tttat
Slycopersicum_v3_LTR_retrotransposon624	unknown	88.99	(88,90]	NA	1	SL3.0ch01	70811831	70816255	-	4425	70811831	70811931	101	70816147	70816255	109	70811828	70811830	aaa	70816256	70816258	aaa
Slycopersicum_v3_LTR_retrotransposon625	Copia_I	92.27	(92,94]	rve/RVT_2	1	SL3.0ch01	70820255	70826168	-	5914	70820255	70820461	207	70825965	70826168	204	70820252	70820254	taa	70826169	70826171	taa
Slycopersicum_v3_LTR_retrotransposon626	Copia_I	92.49	(92,94]	rve/RVT_2	2	SL3.0ch01	70842047	70846758	+	4712	70842047	70842212	166	70846586	70846758	173	70842043	70842046	cttt	70846759	70846762	cttt
Slycopersicum_v3_LTR_retrotransposon627	unknown	88.37	(88,90]	NA	0	SL3.0ch01	71635705	71644225	.	8521	71635705	71636345	641	71643581	71644225	645	71635702	71635704	ttg	71644226	71644228	ttg
Slycopersicum_v3_LTR_retrotransposon628	Copia1-I_DM	95.31	(94,96]	RVT_2	3	SL3.0ch01	71690881	71698532	+	7652	71690881	71691691	811	71697722	71698532	811	71690878	71690880	tat	71698533	71698535	tat
Slycopersicum_v3_LTR_retrotransposon629	unknown	79.86	(78,80]	NA	0	SL3.0ch01	71753745	71759653	-	5909	71753745	71753888	144	71759523	71759653	131	71753742	71753744	gaa	71759654	71759656	gaa
Slycopersicum_v3_LTR_retrotransposon630	Copia_I	87.25	(86,88]	rve/RVT_2	1	SL3.0ch01	72032325	72038169	-	5845	72032325	72032575	251	72037920	72038169	250	72032322	72032324	cca	72038170	72038172	cca
Slycopersicum_v3_LTR_retrotransposon631	Copia_I	79.33	(78,80]	rve/RVT_2	0	SL3.0ch01	72080509	72085029	-	4521	72080509	72080707	199	72084822	72085029	208	72080506	72080508	acc	72085030	72085032	acc
Slycopersicum_v3_LTR_retrotransposon632	Copia_I	94.5	(94,96]	rve/RVT_2	1	SL3.0ch01	72085880	72092110	+	6231	72085880	72086079	200	72091915	72092110	196	72085877	72085879	gct	72092111	72092113	gct
Slycopersicum_v3_LTR_retrotransposon633	Copia1-I_DM	93.41	(92,94]	rve	1	SL3.0ch01	72155260	72160882	+	5623	72155260	72155532	273	72160612	72160882	271	72155254	72155259	ataatt	72160883	72160888	ataatt
Slycopersicum_v3_LTR_retrotransposon634	Gypsy62-I_DR	80.9	(80,82]	RVT_1	0	SL3.0ch01	72418487	72426303	-	7817	72418487	72418855	369	72425927	72426303	377	72418484	72418486	aag	72426304	72426306	aag
Slycopersicum_v3_LTR_retrotransposon635	Copia1-I_DM	91.32	(90,92]	rve/RVT_2	0	SL3.0ch01	72525890	72530802	-	4913	72525890	72526153	264	72530538	72530802	265	72525887	72525889	act	72530803	72530805	act
Slycopersicum_v3_LTR_retrotransposon636	tRNA-Phe-TTY	78.28	(78,80]	NA	1	SL3.0ch01	72556266	72584050	.	27785	72556266	72556486	221	72583838	72584050	213	72556263	72556265	cta	72584051	72584053	cta
Slycopersicum_v3_LTR_retrotransposon637	Copia1-I_DM	97.51	(96,98]	Retrotrans_gag/rve/RVT_2	7	SL3.0ch01	72694018	72699448	-	5431	72694018	72694253	236	72699208	72699448	241	72694015	72694017	tat	72699449	72699451	tat
Slycopersicum_v3_LTR_retrotransposon638	Copia_I	93.72	(92,94]	rve/RVT_2	1	SL3.0ch01	72759239	72763710	-	4472	72759239	72759477	239	72763477	72763710	234	72759236	72759238	tat	72763711	72763713	tat
Slycopersicum_v3_LTR_retrotransposon639	Gypsy-173_DR-I	96.77	(96,98]	Retrotrans_gag/RVT_1/rve	4	SL3.0ch01	72806559	72812681	+	6123	72806559	72807332	774	72811910	72812681	772	72806553	72806558	ccatac	72812682	72812687	ccatac
Slycopersicum_v3_LTR_retrotransposon640	Copia_I	97.22	(96,98]	RVT_2	3	SL3.0ch01	72832507	72838648	-	6142	72832507	72833298	792	72837858	72838648	791	72832504	72832506	act	72838649	72838651	act
Slycopersicum_v3_LTR_retrotransposon641	Copia_I	95.71	(94,96]	Retrotrans_gag/rve/RVT_2	3	SL3.0ch01	72844304	72849443	-	5140	72844304	72844583	280	72849164	72849443	280	72844301	72844303	aag	72849444	72849446	aag
Slycopersicum_v3_LTR_retrotransposon642	FROGGER_I	84.31	(84,86]	RVT_2	0	SL3.0ch01	73066099	73074218	+	8120	73066099	73066349	251	73073964	73074218	255	73066096	73066098	taa	73074219	73074221	taa
Slycopersicum_v3_LTR_retrotransposon643	Copia_I	94.77	(94,96]	rve/RVT_2	1	SL3.0ch01	73074739	73079326	+	4588	73074739	73075023	285	73079040	73079326	287	73074736	73074738	cat	73079327	73079329	cat
Slycopersicum_v3_LTR_retrotransposon644	Copia_I	96.35	(96,98]	RVT_2	7	SL3.0ch01	73089811	73095394	-	5584	73089811	73090523	713	73094686	73095394	709	73089808	73089810	taa	73095395	73095397	taa
Slycopersicum_v3_LTR_retrotransposon645	Copia_I	87.8	(86,88]	rve/RVT_2	1	SL3.0ch01	73139212	73144498	+	5287	73139212	73139871	660	73143835	73144498	664	73139209	73139211	aga	73144499	73144501	aga
Slycopersicum_v3_LTR_retrotransposon646	unknown	99.31	(98,100]	NA	6	SL3.0ch01	73165306	73170750	-	5445	73165306	73165594	289	73170462	73170750	289	73165301	73165305	attta	73170751	73170755	attta
Slycopersicum_v3_LTR_retrotransposon647	Copia_I	91.56	(90,92]	Retrotrans_gag/rve/RVT_2	3	SL3.0ch01	73218260	73223508	-	5249	73218260	73218493	234	73223272	73223508	237	73218257	73218259	ctt	73223509	73223511	ctt
Slycopersicum_v3_LTR_retrotransposon648	Copia_I	96.9	(96,98]	rve/RVT_2	3	SL3.0ch01	73234225	73238808	-	4584	73234225	73234482	258	73238552	73238808	257	73234222	73234224	aag	73238809	73238811	aag
Slycopersicum_v3_LTR_retrotransposon649	ZAM_I	78.12	(78,80]	NA	0	SL3.0ch01	73333363	73340819	-	7457	73333363	73333746	384	73340450	73340819	370	73333360	73333362	ttc	73340820	73340822	ttc
Slycopersicum_v3_LTR_retrotransposon650	DNA8-25_DR	79.03	(78,80]	NA	0	SL3.0ch01	73543959	73549790	.	5832	73543959	73544702	744	73549060	73549790	731	73543956	73543958	ttt	73549791	73549793	ttt
Slycopersicum_v3_LTR_retrotransposon651	DNA8-25_DR	79.69	(78,80]	rve	1	SL3.0ch01	73838045	73852621	-	14577	73838045	73838172	128	73852495	73852621	127	73838040	73838044	gaaaa	73852622	73852626	gaaaa
Slycopersicum_v3_LTR_retrotransposon652	Copia1-I_DR	84.77	(84,86]	rve/RVT_2	0	SL3.0ch01	73852841	73859203	+	6363	73852841	73852982	142	73859053	73859203	151	73852837	73852840	attt	73859204	73859207	attt
Slycopersicum_v3_LTR_retrotransposon653	Copia_I	88.19	(88,90]	rve/RVT_2	4	SL3.0ch01	73862573	73866980	-	4408	73862573	73862699	127	73866858	73866980	123	73862570	73862572	tga	73866981	73866983	tga
Slycopersicum_v3_LTR_retrotransposon654	Copia_I	96.64	(96,98]	rve/RVT_2	2	SL3.0ch01	74155693	74160577	-	4885	74155693	74156109	417	74160163	74160577	415	74155690	74155692	aca	74160578	74160580	aca
Slycopersicum_v3_LTR_retrotransposon655	unknown	92.66	(92,94]	NA	0	SL3.0ch01	74316018	74320938	.	4921	74316018	74316233	216	74320721	74320938	218	74316015	74316017	aaa	74320939	74320941	aaa
Slycopersicum_v3_LTR_retrotransposon656	unknown	86.57	(86,88]	NA	0	SL3.0ch01	74348942	74354314	-	5373	74348942	74349268	327	74353980	74354314	335	74348939	74348941	ata	74354315	74354317	ata
Slycopersicum_v3_LTR_retrotransposon657	unknown	77.35	(76,78]	NA	0	SL3.0ch01	74369987	74374388	-	4402	74369987	74370167	181	74374212	74374388	177	74369984	74369986	taa	74374389	74374391	taa
Slycopersicum_v3_LTR_retrotransposon658	Copia_I	90.32	(90,92]	Retrotrans_gag/rve/RVT_2	5	SL3.0ch01	74558681	74563389	-	4709	74558681	74558865	185	74563204	74563389	186	74558676	74558680	caatc	74563390	74563394	caatc
Slycopersicum_v3_LTR_retrotransposon659	unknown	84.62	(84,86]	rve	0	SL3.0ch01	74658342	74664523	+	6182	74658342	74658480	139	74664381	74664523	143	74658339	74658341	tta	74664524	74664526	tta
Slycopersicum_v3_LTR_retrotransposon660	unknown	81.97	(80,82]	NA	1	SL3.0ch01	74758627	74770109	-	11483	74758627	74758747	121	74769988	74770109	122	74758624	74758626	ttt	74770110	74770112	ttt
Slycopersicum_v3_LTR_retrotransposon661	FROGGER_I	94.54	(94,96]	rve/RVT_2	4	SL3.0ch01	74857224	74865958	-	8735	74857224	74857461	238	74865723	74865958	236	74857221	74857223	caa	74865959	74865961	caa
Slycopersicum_v3_LTR_retrotransposon662	Copia_I	73.33	(72,74]	rve/RVT_2	1	SL3.0ch01	74881321	74893875	-	12555	74881321	74881425	105	74893776	74893875	100	74881318	74881320	ata	74893876	74893878	ata
Slycopersicum_v3_LTR_retrotransposon663	Copia_I	89.66	(88,90]	rve/RVT_2	1	SL3.0ch01	74916191	74922467	-	6277	74916191	74916622	432	74922033	74922467	435	74916187	74916190	cttt	74922468	74922471	cttt
Slycopersicum_v3_LTR_retrotransposon664	Copia_I	93.18	(92,94]	rve/RVT_2	1	SL3.0ch01	74922954	74930667	+	7714	74922954	74923217	264	74930405	74930667	263	74922950	74922953	aaaa	74930668	74930671	aaaa
Slycopersicum_v3_LTR_retrotransposon665	Copia_I	92.96	(92,94]	rve/RVT_2	2	SL3.0ch01	74939423	74945166	-	5744	74939423	74939635	213	74944954	74945166	213	74939420	74939422	ggt	74945167	74945169	ggt
Slycopersicum_v3_LTR_retrotransposon666	unknown	97.99	(96,98]	NA	0	SL3.0ch01	75019294	75024280	-	4987	75019294	75019590	297	75023983	75024280	298	75019291	75019293	att	75024281	75024283	att
Slycopersicum_v3_LTR_retrotransposon667	Copia1-I_DM	81.37	(80,82]	rve/RVT_2	2	SL3.0ch01	75034670	75039153	-	4484	75034670	75034854	185	75038950	75039153	204	75034667	75034669	cct	75039154	75039156	cct
Slycopersicum_v3_LTR_retrotransposon668	unknown	85.61	(84,86]	NA	0	SL3.0ch01	75075078	75081621	-	6544	75075078	75075348	271	75081353	75081621	269	75075075	75075077	taa	75081622	75081624	taa
Slycopersicum_v3_LTR_retrotransposon669	Copia_I	92.06	(92,94]	rve/RVT_2	2	SL3.0ch01	75082297	75091808	-	9512	75082297	75083077	781	75091029	75091808	780	75082294	75082296	cta	75091809	75091811	cta
Slycopersicum_v3_LTR_retrotransposon670	Copia_I	92.74	(92,94]	rve/RVT_2	2	SL3.0ch01	75092522	75098054	+	5533	75092522	75093263	742	75097311	75098054	744	75092519	75092521	tgt	75098055	75098057	tgt
Slycopersicum_v3_LTR_retrotransposon671	unknown	79.35	(78,80]	NA	0	SL3.0ch01	75127831	75134407	+	6577	75127831	75128014	184	75134230	75134407	178	75127828	75127830	aaa	75134408	75134410	aaa
Slycopersicum_v3_LTR_retrotransposon672	Copia1-I_DM	95.2	(94,96]	rve/RVT_2	1	SL3.0ch01	75196165	75201461	-	5297	75196165	75196763	599	75200858	75201461	604	75196162	75196164	ttt	75201462	75201464	ttt
Slycopersicum_v3_LTR_retrotransposon673	ZAM_I	84.97	(84,86]	RVT_1	0	SL3.0ch01	75261108	75268256	+	7149	75261108	75261758	651	75267605	75268256	652	75261105	75261107	tca	75268257	75268259	tca
Slycopersicum_v3_LTR_retrotransposon674	Copia_I	97.57	(96,98]	rve/RVT_2	6	SL3.0ch01	75519279	75528938	-	9660	75519279	75520102	824	75528119	75528938	820	75519276	75519278	ata	75528939	75528941	ata
Slycopersicum_v3_LTR_retrotransposon675	Copia_I	92.58	(92,94]	rve/RVT_2	4	SL3.0ch01	75588732	75593340	+	4609	75588732	75589039	308	75593031	75593340	310	75588729	75588731	gta	75593341	75593343	gta
Slycopersicum_v3_LTR_retrotransposon676	Copia_I	92.11	(92,94]	rve/RVT_2	2	SL3.0ch01	75597132	75601780	-	4649	75597132	75597431	300	75601477	75601780	304	75597129	75597131	att	75601781	75601783	att
Slycopersicum_v3_LTR_retrotransposon677	unknown	78.65	(78,80]	NA	0	SL3.0ch01	75603232	75612184	+	8953	75603232	75603498	267	75611919	75612184	266	75603229	75603231	cat	75612185	75612187	cat
Slycopersicum_v3_LTR_retrotransposon678	Copia_I	94.93	(94,96]	Retrotrans_gag/rve/RVT_1/RVT_2	2	SL3.0ch01	75732904	75738099	-	5196	75732904	75733177	274	75737824	75738099	276	75732901	75732903	tat	75738100	75738102	tat
Slycopersicum_v3_LTR_retrotransposon679	Copia_I	96.47	(96,98]	rve/RVT_2	4	SL3.0ch01	76148741	76155140	-	6400	76148741	76149562	822	76154326	76155140	815	76148738	76148740	aat	76155141	76155143	aat
Slycopersicum_v3_LTR_retrotransposon680	DNA8-25_DR	70.43	[70,72]	NA	0	SL3.0ch01	76236405	76241915	.	5511	76236405	76236508	104	76241801	76241915	115	76236402	76236404	aat	76241916	76241918	aat
Slycopersicum_v3_LTR_retrotransposon681	Copia_I	96.19	(96,98]	rve/RVT_2	21	SL3.0ch01	76335967	76353637	+	17671	76335967	76336780	814	76352826	76353637	812	76335964	76335966	tag	76353638	76353640	tag
Slycopersicum_v3_LTR_retrotransposon682	FROGGER_I	88.78	(88,90]	rve/RVT_2	1	SL3.0ch01	76376392	76381436	+	5045	76376392	76376694	303	76381137	76381436	300	76376389	76376391	tga	76381437	76381439	tga
Slycopersicum_v3_LTR_retrotransposon683	L1-97_DR	70.8	[70,72]	RVT_1	1	SL3.0ch01	76385589	76404620	+	19032	76385589	76385700	112	76404508	76404620	113	76385586	76385588	att	76404621	76404623	att
Slycopersicum_v3_LTR_retrotransposon684	Copia_I	86.01	(86,88]	rve/RVT_2	7	SL3.0ch01	76600021	76610460	+	10440	76600021	76600298	278	76610175	76610460	286	76600018	76600020	tga	76610461	76610463	tga
Slycopersicum_v3_LTR_retrotransposon685	unknown	94.83	(94,96]	Retrotrans_gag	7	SL3.0ch01	76624212	76630979	-	6768	76624212	76624325	114	76630864	76630979	116	76624209	76624211	agt	76630980	76630982	agt
Slycopersicum_v3_LTR_retrotransposon686	Gypsy69-I_DR	86.39	(86,88]	Retrotrans_gag/RVT_1	7	SL3.0ch01	77448137	77459588	-	11452	77448137	77448706	570	77459016	77459588	573	77448134	77448136	aaa	77459589	77459591	aaa
Slycopersicum_v3_LTR_retrotransposon687	DNA8-25_DR	79.8	(78,80]	NA	4	SL3.0ch01	77569222	77597469	.	28248	77569222	77569521	300	77597163	77597469	307	77569219	77569221	tat	77597470	77597472	tat
Slycopersicum_v3_LTR_retrotransposon688	Copia_I	95.81	(94,96]	rve/RVT_2	2	SL3.0ch01	78091785	78096958	+	5174	78091785	78092284	500	78096458	78096958	501	78091782	78091784	tag	78096959	78096961	tag
Slycopersicum_v3_LTR_retrotransposon689	unknown	83.59	(82,84]	NA	1	SL3.0ch01	78381164	78386811	+	5648	78381164	78381289	126	78386684	78386811	128	78381161	78381163	acc	78386812	78386814	acc
Slycopersicum_v3_LTR_retrotransposon690	Copia1-I_DM	80.13	(80,82]	NA	11	SL3.0ch01	78583582	78594579	.	10998	78583582	78584049	468	78594114	78594579	466	78583579	78583581	tcc	78594580	78594582	tcc
Slycopersicum_v3_LTR_retrotransposon691	DNA8-25_DR	70.27	[70,72]	NA	0	SL3.0ch01	78798484	78821537	-	23054	78798484	78798592	109	78821427	78821537	111	78798481	78798483	tac	78821538	78821540	tac
Slycopersicum_v3_LTR_retrotransposon692	unknown	71.01	[70,72]	NA	0	SL3.0ch01	78873919	78880267	.	6349	78873919	78874085	167	78880099	78880267	169	78873916	78873918	tgt	78880268	78880270	tgt
Slycopersicum_v3_LTR_retrotransposon693	Gypsy107-I_Dr	98.62	(98,100]	Retrotrans_gag/RVT_1/rve	2	SL3.0ch01	78917524	78927358	-	9835	78917524	78919838	2315	78925037	78927358	2322	78917521	78917523	aca	78927359	78927361	aca
Slycopersicum_v3_LTR_retrotransposon694	Gypsy69-I_DR	96.37	(96,98]	Retrotrans_gag/RVT_1/rve	3	SL3.0ch01	78957847	78962940	-	5094	78957847	78958257	411	78962528	78962940	413	78957844	78957846	gac	78962941	78962943	gac
Slycopersicum_v3_LTR_retrotransposon695	unknown	84.91	(84,86]	NA	8	SL3.0ch01	78992777	79004658	+	11882	78992777	78993139	363	79004288	79004658	371	78992774	78992776	cgg	79004659	79004661	cgg
Slycopersicum_v3_LTR_retrotransposon696	FROGGER_I	96.79	(96,98]	Retrotrans_gag/rve/RVT_2	4	SL3.0ch01	79059933	79065017	-	5085	79059933	79060180	248	79064769	79065017	249	79059930	79059932	aaa	79065018	79065020	aaa
Slycopersicum_v3_LTR_retrotransposon697	unknown	87.48	(86,88]	NA	2	SL3.0ch01	79131280	79139538	.	8259	79131280	79132748	1469	79138069	79139538	1470	79131277	79131279	cca	79139539	79139541	cca
Slycopersicum_v3_LTR_retrotransposon698	unknown	93.3	(92,94]	NA	7	SL3.0ch01	79695673	79701884	+	6212	79695673	79695890	218	79701661	79701884	224	79695670	79695672	cct	79701885	79701887	cct
Slycopersicum_v3_LTR_retrotransposon699	tRNA-Tyr-TAC	86	(84,86]	NA	8	SL3.0ch01	79735614	79764466	-	28853	79735614	79735763	150	79764320	79764466	147	79735611	79735613	aaa	79764467	79764469	aaa
Slycopersicum_v3_LTR_retrotransposon700	Copia1-I_DM	95.86	(94,96]	rve/RVT_2	4	SL3.0ch01	80274036	80278517	-	4482	80274036	80274300	265	80278252	80278517	266	80274033	80274035	aat	80278518	80278520	aat
Slycopersicum_v3_LTR_retrotransposon701	Copia_I	94.81	(94,96]	Retrotrans_gag/rve/RVT_1/RVT_2	2	SL3.0ch01	81811239	81816291	-	5053	81811239	81811469	231	81816062	81816291	230	81811236	81811238	tgt	81816292	81816294	tgt
Slycopersicum_v3_LTR_retrotransposon702	unknown	98.15	(98,100]	NA	6	SL3.0ch01	81833302	81839341	+	6040	81833302	81833625	324	81839018	81839341	324	81833299	81833301	aat	81839342	81839344	aat
Slycopersicum_v3_LTR_retrotransposon703	DNA8-25_DR	88.61	(88,90]	NA	0	SL3.0ch01	82389368	82406532	-	17165	82389368	82389569	202	82406339	82406532	194	82389365	82389367	ttt	82406533	82406535	ttt
Slycopersicum_v3_LTR_retrotransposon704	tRNA-Gly-GGA	78.38	(78,80]	NA	0	SL3.0ch01	82487829	82499054	-	11226	82487829	82488124	296	82498766	82499054	289	82487826	82487828	aac	82499055	82499057	aac
Slycopersicum_v3_LTR_retrotransposon705	DNA-2-24_DR	82.82	(82,84]	NA	6	SL3.0ch01	82857401	82863958	+	6558	82857401	82857563	163	82863804	82863958	155	82857398	82857400	tta	82863959	82863961	tta
Slycopersicum_v3_LTR_retrotransposon706	DNA8-25_DR	71.07	[70,72]	NA	4	SL3.0ch01	83301585	83329125	.	27541	83301585	83301705	121	83329009	83329125	117	83301582	83301584	tta	83329126	83329128	tta
Slycopersicum_v3_LTR_retrotransposon707	Copia_I	96.18	(96,98]	Retrotrans_gag/rve/RVT_2	2	SL3.0ch01	83460302	83465683	+	5382	83460302	83460584	283	83465396	83465683	288	83460299	83460301	atg	83465684	83465686	atg
Slycopersicum_v3_LTR_retrotransposon708	unknown	82.04	(82,84]	NA	6	SL3.0ch01	83591499	83609753	+	18255	83591499	83591821	323	83609432	83609753	322	83591496	83591498	aca	83609754	83609756	aca
Slycopersicum_v3_LTR_retrotransposon709	Copia_I	99.22	(98,100]	rve/RVT_2	3	SL3.0ch01	84017593	84022176	-	4584	84017593	84017850	258	84021919	84022176	258	84017590	84017592	acc	84022177	84022179	acc
Slycopersicum_v3_LTR_retrotransposon710	DNA-2-24_DR	83.47	(82,84]	NA	0	SL3.0ch01	84151257	84160573	+	9317	84151257	84151492	236	84160338	84160573	236	84151254	84151256	tct	84160574	84160576	tct
Slycopersicum_v3_LTR_retrotransposon711	unknown	82.69	(82,84]	NA	1	SL3.0ch01	84240333	84260172	.	19840	84240333	84240615	283	84259894	84260172	279	84240330	84240332	aca	84260173	84260175	aca
Slycopersicum_v3_LTR_retrotransposon712	unknown	83.33	(82,84]	NA	0	SL3.0ch01	84586298	84605619	.	19322	84586298	84586406	109	84605506	84605619	114	84586295	84586297	aat	84605620	84605622	aat
Slycopersicum_v3_LTR_retrotransposon713	ACROBAT1	70.64	[70,72]	NA	0	SL3.0ch01	84967487	84977178	+	9692	84967487	84967595	109	84977078	84977178	101	84967484	84967486	tat	84977179	84977181	tat
Slycopersicum_v3_LTR_retrotransposon714	FROGGER_I	79.09	(78,80]	RVT_2	0	SL3.0ch01	85393078	85400834	-	7757	85393078	85393297	220	85400632	85400834	203	85393075	85393077	gtc	85400835	85400837	gtc
Slycopersicum_v3_LTR_retrotransposon715	unknown	81.22	(80,82]	NA	0	SL3.0ch01	85439182	85443959	+	4778	85439182	85439426	245	85443719	85443959	241	85439179	85439181	aag	85443960	85443962	aag
Slycopersicum_v3_LTR_retrotransposon716	unknown	82.47	(82,84]	NA	2	SL3.0ch01	85830320	85835966	+	5647	85830320	85830505	186	85835773	85835966	194	85830317	85830319	ttt	85835967	85835969	ttt
Slycopersicum_v3_LTR_retrotransposon717	FROGGER_I	94.07	(94,96]	Retrotrans_gag/rve/RVT_2	4	SL3.0ch01	86483374	86487635	+	4262	86483374	86483503	130	86487501	86487635	135	86483371	86483373	cct	86487636	86487638	cct
Slycopersicum_v3_LTR_retrotransposon718	unknown	86.55	(86,88]	NA	1	SL3.0ch01	86895774	86903431	.	7658	86895774	86895892	119	86903321	86903431	111	86895771	86895773	agt	86903432	86903434	agt
Slycopersicum_v3_LTR_retrotransposon719	tRNA-Val-GTG	79.87	(78,80]	NA	4	SL3.0ch01	87124171	87152641	+	28471	87124171	87124324	154	87152500	87152641	142	87124168	87124170	aat	87152642	87152644	aat
Slycopersicum_v3_LTR_retrotransposon720	unknown	77.59	(76,78]	NA	0	SL3.0ch01	87185702	87193643	-	7942	87185702	87185817	116	87193537	87193643	107	87185699	87185701	aag	87193644	87193646	aag
Slycopersicum_v3_LTR_retrotransposon721	unknown	83.43	(82,84]	NA	4	SL3.0ch01	87349714	87375140	+	25427	87349714	87350044	331	87374803	87375140	338	87349711	87349713	taa	87375141	87375143	taa
Slycopersicum_v3_LTR_retrotransposon722	unknown	77.22	(76,78]	NA	0	SL3.0ch01	87685555	87689928	.	4374	87685555	87685787	233	87689692	87689928	237	87685552	87685554	aag	87689929	87689931	aag
Slycopersicum_v3_LTR_retrotransposon723	unknown	83.54	(82,84]	NA	0	SL3.0ch01	87735177	87740662	+	5486	87735177	87735492	316	87740357	87740662	306	87735174	87735176	tga	87740663	87740665	tga
Slycopersicum_v3_LTR_retrotransposon724	hAT-2n1_DR	78.86	(78,80]	NA	0	SL3.0ch01	87996810	88003826	.	7017	87996810	87996931	122	88003704	88003826	123	87996807	87996809	ata	88003827	88003829	ata
Slycopersicum_v3_LTR_retrotransposon725	Gypsy-173_DR-I	98.53	(98,100]	Retrotrans_gag/RVT_1/rve	4	SL3.0ch01	88127012	88133008	-	5997	88127012	88127557	546	88132464	88133008	545	88127008	88127011	gcta	88133009	88133012	gcta
Slycopersicum_v3_LTR_retrotransposon726	unknown	89.15	(88,90]	NA	0	SL3.0ch01	88231621	88239611	+	7991	88231621	88231832	212	88239404	88239611	208	88231617	88231620	gctt	88239612	88239615	gctt
Slycopersicum_v3_LTR_retrotransposon727	unknown	85.1	(84,86]	NA	0	SL3.0ch01	88512324	88517931	+	5608	88512324	88512830	507	88517422	88517931	510	88512319	88512323	atcag	88517932	88517936	atcag
Slycopersicum_v3_LTR_retrotransposon728	Gypsy107-I_Dr	99.87	(98,100]	Retrotrans_gag/RVT_1/rve	1	SL3.0ch01	88871169	88880929	+	9761	88871169	88873440	2272	88878657	88880929	2273	88871165	88871168	tttt	88880930	88880933	tttt
Slycopersicum_v3_LTR_retrotransposon729	Copia_I	93.82	(92,94]	rve/RVT_2	5	SL3.0ch01	88908131	88912624	+	4494	88908131	88908302	172	88912447	88912624	178	88908128	88908130	act	88912625	88912627	act
Slycopersicum_v3_LTR_retrotransposon730	DNA9-3_DR	72.95	(72,74]	NA	3	SL3.0ch01	89706564	89723134	-	16571	89706564	89706683	120	89723013	89723134	122	89706561	89706563	att	89723135	89723137	att
Slycopersicum_v3_LTR_retrotransposon731	DNA8-25_DR	90.85	(90,92]	NA	0	SL3.0ch01	89792985	89799805	-	6821	89792985	89793986	1002	89798801	89799805	1005	89792982	89792984	aat	89799806	89799808	aat
Slycopersicum_v3_LTR_retrotransposon732	RLTR31D_MM	72.86	(72,74]	NA	3	SL3.0ch01	90054282	90079958	-	25677	90054282	90054491	210	90079762	90079958	197	90054279	90054281	taa	90079959	90079961	taa
Slycopersicum_v3_LTR_retrotransposon733	ACCORD_I	99.87	(98,100]	RVT_1/RNase_H/rve	3	SL3.0ch01	90164596	90184658	-	20063	90164596	90168508	3913	90180743	90184658	3916	90164593	90164595	tat	90184659	90184661	tat
Slycopersicum_v3_LTR_retrotransposon734	unknown	78.9	(78,80]	NA	2	SL3.0ch01	90201715	90215651	-	13937	90201715	90202207	493	90215163	90215651	489	90201712	90201714	gta	90215652	90215654	gta
Slycopersicum_v3_LTR_retrotransposon735	unknown	71.05	[70,72]	NA	7	SL3.0ch01	91067169	91077228	.	10060	91067169	91067396	228	91077007	91077228	222	91067166	91067168	ctc	91077229	91077231	ctc
Slycopersicum_v3_LTR_retrotransposon736	unknown	83.61	(82,84]	NA	1	SL3.0ch01	91301571	91305719	+	4149	91301571	91301692	122	91305603	91305719	117	91301568	91301570	tct	91305720	91305722	tct
Slycopersicum_v3_LTR_retrotransposon737	unknown	78.13	(78,80]	NA	5	SL3.0ch01	91429114	91443515	.	14402	91429114	91429582	469	91443045	91443515	471	91429111	91429113	ttt	91443516	91443518	ttt
Slycopersicum_v3_LTR_retrotransposon738	tRNA-3_DRe	84.48	(84,86]	NA	0	SL3.0ch01	92629701	92651535	-	21835	92629701	92629816	116	92651420	92651535	116	92629698	92629700	aaa	92651536	92651538	aaa
Slycopersicum_v3_LTR_retrotransposon739	unknown	79.84	(78,80]	NA	1	SL3.0ch01	93057534	93063390	-	5857	93057534	93057781	248	93063149	93063390	242	93057531	93057533	cat	93063391	93063393	cat
Slycopersicum_v3_LTR_retrotransposon740	unknown	90.01	(90,92]	NA	2	SL3.0ch01	93221689	93228033	-	6345	93221689	93222353	665	93227363	93228033	671	93221686	93221688	gaa	93228034	93228036	gaa
Slycopersicum_v3_LTR_retrotransposon741	unknown	96.08	(96,98]	NA	0	SL3.0ch01	93965893	93970765	+	4873	93965893	93966198	306	93970461	93970765	305	93965890	93965892	ata	93970766	93970768	ata
Slycopersicum_v3_LTR_retrotransposon742	unknown	75.56	(74,76]	NA	5	SL3.0ch01	94098973	94117171	-	18199	94098973	94099276	304	94116861	94117171	311	94098970	94098972	agg	94117172	94117174	agg
Slycopersicum_v3_LTR_retrotransposon743	unknown	92.07	(92,94]	NA	1	SL3.0ch01	94855877	94861805	+	5929	94855877	94856326	450	94861352	94861805	454	94855874	94855876	ata	94861806	94861808	ata
Slycopersicum_v3_LTR_retrotransposon744	unknown	95	(94,96]	NA	6	SL3.0ch01	95130474	95135995	.	5522	95130474	95130593	120	95135877	95135995	119	95130471	95130473	aga	95135996	95135998	aga
Slycopersicum_v3_LTR_retrotransposon745	DNA9-3_DR	77.44	(76,78]	NA	0	SL3.0ch01	95265460	95279649	.	14190	95265460	95265591	132	95279517	95279649	133	95265456	95265459	aaaa	95279650	95279653	aaaa
Slycopersicum_v3_LTR_retrotransposon746	unknown	85.98	(84,86]	NA	2	SL3.0ch01	95436811	95455469	.	18659	95436811	95437131	321	95455142	95455469	328	95436808	95436810	ccc	95455470	95455472	ccc
Slycopersicum_v3_LTR_retrotransposon747	Copia_I	93.09	(92,94]	Retrotrans_gag/rve/RVT_2	3	SL3.0ch01	95489110	95494257	-	5148	95489110	95489413	304	95493961	95494257	297	95489107	95489109	aaa	95494258	95494260	aaa
Slycopersicum_v3_LTR_retrotransposon748	Copia_I	97.13	(96,98]	Retrotrans_gag/rve/RVT_2	14	SL3.0ch01	95601860	95622653	-	20794	95601860	95602065	206	95622445	95622653	209	95601857	95601859	att	95622654	95622656	att
Slycopersicum_v3_LTR_retrotransposon749	unknown	91.12	(90,92]	NA	2	SL3.0ch01	95717378	95721585	+	4208	95717378	95717539	162	95721417	95721585	169	95717375	95717377	cat	95721586	95721588	cat
Slycopersicum_v3_LTR_retrotransposon750	unknown	84.06	(84,86]	NA	2	SL3.0ch01	95913056	95922794	+	9739	95913056	95914297	1242	95921554	95922794	1241	95913053	95913055	gga	95922795	95922797	gga
Slycopersicum_v3_LTR_retrotransposon751	Copia_I	96.28	(96,98]	Retrotrans_gag/rve/RVT_2	3	SL3.0ch01	95925512	95931135	-	5624	95925512	95925858	347	95930787	95931135	349	95925509	95925511	cga	95931136	95931138	cga
Slycopersicum_v3_LTR_retrotransposon752	unknown	87.06	(86,88]	NA	2	SL3.0ch01	96417753	96434128	-	16376	96417753	96417953	201	96433933	96434128	196	96417750	96417752	atc	96434129	96434131	atc
Slycopersicum_v3_LTR_retrotransposon753	unknown	80.24	(80,82]	NA	0	SL3.0ch01	96828798	96834749	-	5952	96828798	96829136	339	96834421	96834749	329	96828795	96828797	ttc	96834750	96834752	ttc
Slycopersicum_v3_LTR_retrotransposon754	unknown	82.31	(82,84]	NA	2	SL3.0ch01	97525826	97534762	-	8937	97525826	97525972	147	97534621	97534762	142	97525823	97525825	tta	97534763	97534765	tta
Slycopersicum_v3_LTR_retrotransposon755	unknown	78.62	(78,80]	NA	0	SL3.0ch01	97799712	97804288	+	4577	97799712	97800014	303	97803985	97804288	304	97799709	97799711	gaa	97804289	97804291	gaa
Slycopersicum_v3_LTR_retrotransposon756	Gypsy62-I_DR	97.82	(96,98]	Retrotrans_gag/RVT_1/rve	4	SL3.0ch01	98213693	98222456	+	8764	98213693	98215463	1771	98220666	98222456	1791	98213690	98213692	atg	98222457	98222459	atg
Slycopersicum_v3_LTR_retrotransposon757	FROGGER_I	96.44	(96,98]	Retrotrans_gag/rve/RVT_2	3	SL3.0ch10	32772	38431	+	5660	32772	33276	505	37931	38431	501	32769	32771	gag	38432	38434	gag
Slycopersicum_v3_LTR_retrotransposon758	Copia_I	96.28	(96,98]	rve/RVT_2	2	SL3.0ch10	1581663	1586351	+	4689	1581663	1581985	323	1586030	1586351	322	1581660	1581662	gat	1586352	1586354	gat
Slycopersicum_v3_LTR_retrotransposon759	unknown	85.23	(84,86]	NA	0	SL3.0ch10	2259279	2264452	-	5174	2259279	2259603	325	2264147	2264452	306	2259276	2259278	gaa	2264453	2264455	gaa
Slycopersicum_v3_LTR_retrotransposon760	unknown	96.91	(96,98]	NA	6	SL3.0ch10	2549859	2554313	+	4455	2549859	2550050	192	2554120	2554313	194	2549854	2549858	ctttt	2554314	2554318	ctttt
Slycopersicum_v3_LTR_retrotransposon761	Copia_I	92.26	(92,94]	Retrotrans_gag/rve/RVT_2	7	SL3.0ch10	2566511	2571593	+	5083	2566511	2566803	293	2571297	2571593	297	2566508	2566510	tat	2571594	2571596	tat
Slycopersicum_v3_LTR_retrotransposon762	unknown	82.29	(82,84]	NA	0	SL3.0ch10	2874395	2878813	+	4419	2874395	2874569	175	2878647	2878813	167	2874392	2874394	aaa	2878814	2878816	aaa
Slycopersicum_v3_LTR_retrotransposon763	unknown	86.51	(86,88]	NA	7	SL3.0ch10	3008716	3034601	-	25886	3008716	3008841	126	3034480	3034601	122	3008713	3008715	aaa	3034602	3034604	aaa
Slycopersicum_v3_LTR_retrotransposon764	Copia_I	97.85	(96,98]	rve/RVT_2	3	SL3.0ch10	3349188	3354731	+	5544	3349188	3349930	743	3353991	3354731	741	3349183	3349187	cttac	3354732	3354736	cttac
Slycopersicum_v3_LTR_retrotransposon765	unknown	94.68	(94,96]	NA	6	SL3.0ch10	3577646	3582731	+	5086	3577646	3577942	297	3582431	3582731	301	3577643	3577645	aac	3582732	3582734	aac
Slycopersicum_v3_LTR_retrotransposon766	L1-11_DR	84.11	(84,86]	NA	2	SL3.0ch10	3611145	3632417	-	21273	3611145	3611246	102	3632311	3632417	107	3611142	3611144	tat	3632418	3632420	tat
Slycopersicum_v3_LTR_retrotransposon767	Copia1-I_DM	95.54	(94,96]	rve/RVT_2	2	SL3.0ch10	3670694	3676424	-	5731	3670694	3671250	557	3675865	3676424	560	3670691	3670693	taa	3676425	3676427	taa
Slycopersicum_v3_LTR_retrotransposon768	Copia_I	100	(98,100]	Retrotrans_gag/rve/RVT_2	2	SL3.0ch10	3698230	3703139	-	4910	3698230	3698448	219	3702921	3703139	219	3698227	3698229	aga	3703140	3703142	aga
Slycopersicum_v3_LTR_retrotransposon769	Copia_I	84.78	(84,86]	RVT_2	0	SL3.0ch10	3793520	3797925	-	4406	3793520	3793657	138	3797799	3797925	127	3793517	3793519	tat	3797926	3797928	tat
Slycopersicum_v3_LTR_retrotransposon770	unknown	84.26	(84,86]	NA	6	SL3.0ch10	3825323	3832409	.	7087	3825323	3825430	108	3832306	3832409	104	3825320	3825322	ttg	3832410	3832412	ttg
Slycopersicum_v3_LTR_retrotransposon771	Copia_I	83.33	(82,84]	rve/RVT_2	0	SL3.0ch10	3848206	3853347	-	5142	3848206	3848343	138	3853221	3853347	127	3848203	3848205	tat	3853348	3853350	tat
Slycopersicum_v3_LTR_retrotransposon772	Copia_I	98.17	(98,100]	NA	6	SL3.0ch10	3936681	3941824	+	5144	3936681	3937006	326	3941498	3941824	327	3936677	3936680	atac	3941825	3941828	atac
Slycopersicum_v3_LTR_retrotransposon773	unknown	82.73	(82,84]	NA	0	SL3.0ch10	4017868	4024481	-	6614	4017868	4018145	278	4024206	4024481	276	4017865	4017867	ttt	4024482	4024484	ttt
Slycopersicum_v3_LTR_retrotransposon774	unknown	89.66	(88,90]	NA	0	SL3.0ch10	4045726	4050127	+	4402	4045726	4045841	116	4050019	4050127	109	4045723	4045725	taa	4050128	4050130	taa
Slycopersicum_v3_LTR_retrotransposon775	Copia1-I_DM	92.16	(92,94]	Retrotrans_gag/rve/RVT_2	0	SL3.0ch10	4061840	4068199	+	6360	4061840	4062158	319	4067881	4068199	319	4061835	4061839	ataac	4068200	4068204	ataac
Slycopersicum_v3_LTR_retrotransposon776	unknown	84.83	(84,86]	NA	1	SL3.0ch10	4319601	4327231	-	7631	4319601	4319745	145	4327087	4327231	145	4319598	4319600	aat	4327232	4327234	aat
Slycopersicum_v3_LTR_retrotransposon777	Copia_I	91.61	(90,92]	rve/RVT_2	3	SL3.0ch10	4406972	4411530	-	4559	4406972	4407257	286	4411261	4411530	270	4406969	4406971	agc	4411531	4411533	agc
Slycopersicum_v3_LTR_retrotransposon778	Copia_I	98.08	(98,100]	rve/RVT_2	2	SL3.0ch10	4417640	4422927	-	5288	4417640	4418213	574	4422355	4422927	573	4417637	4417639	aag	4422928	4422930	aag
Slycopersicum_v3_LTR_retrotransposon779	Copia1-I_DR	89.33	(88,90]	Retrotrans_gag/rve/RVT_2	4	SL3.0ch10	4462067	4466938	+	4872	4462067	4462213	147	4466789	4466938	150	4462064	4462066	tat	4466939	4466941	tat
Slycopersicum_v3_LTR_retrotransposon780	Copia1-I_DR	93.01	(92,94]	Retrotrans_gag/rve/RVT_2	3	SL3.0ch10	4485359	4490149	+	4791	4485359	4485501	143	4490015	4490149	135	4485356	4485358	gta	4490150	4490152	gta
Slycopersicum_v3_LTR_retrotransposon781	Copia4-I_DR	90.43	(90,92]	Retrotrans_gag/rve/RVT_2	3	SL3.0ch10	4573013	4578120	-	5108	4573013	4573127	115	4578006	4578120	115	4573010	4573012	aat	4578121	4578123	aat
Slycopersicum_v3_LTR_retrotransposon782	unknown	96.92	(96,98]	NA	0	SL3.0ch10	4691253	4696249	-	4997	4691253	4691543	291	4695958	4696249	292	4691248	4691252	atttt	4696250	4696254	atttt
Slycopersicum_v3_LTR_retrotransposon783	Copia_I	90.34	(90,92]	rve/RVT_2	3	SL3.0ch10	5082088	5086753	+	4666	5082088	5082294	207	5086554	5086753	200	5082085	5082087	tct	5086754	5086756	tct
Slycopersicum_v3_LTR_retrotransposon784	Gypsy69-I_DR	95.63	(94,96]	Retrotrans_gag/RVT_1/rve	3	SL3.0ch10	5246623	5254238	-	7616	5246623	5247148	526	5253717	5254238	522	5246620	5246622	aaa	5254239	5254241	aaa
Slycopersicum_v3_LTR_retrotransposon785	Copia1-I_DM	95.7	(94,96]	rve/RVT_2	10	SL3.0ch10	5277864	5287354	+	9491	5277864	5278653	790	5286566	5287354	789	5277861	5277863	ctc	5287355	5287357	ctc
Slycopersicum_v3_LTR_retrotransposon786	unknown	96.77	(96,98]	NA	6	SL3.0ch10	5444152	5451759	-	7608	5444152	5445790	1639	5450121	5451759	1639	5444149	5444151	aaa	5451760	5451762	aaa
Slycopersicum_v3_LTR_retrotransposon787	DNA9-3_DR	95	(94,96]	NA	0	SL3.0ch10	5461060	5467626	+	6567	5461060	5462560	1501	5466128	5467626	1499	5461056	5461059	catt	5467627	5467630	catt
Slycopersicum_v3_LTR_retrotransposon788	EnSpm-N13_DR	87.86	(86,88]	NA	0	SL3.0ch10	5666584	5671628	+	5045	5666584	5666721	138	5671489	5671628	140	5666581	5666583	tgg	5671629	5671631	tgg
Slycopersicum_v3_LTR_retrotransposon789	Gypsy108-I_Dr	85.29	(84,86]	rve	0	SL3.0ch10	5673496	5681611	-	8116	5673496	5674202	707	5680910	5681611	702	5673493	5673495	caa	5681612	5681614	caa
Slycopersicum_v3_LTR_retrotransposon790	Copia_I	95.52	(94,96]	Retrotrans_gag/rve/RVT_2	4	SL3.0ch10	5847542	5852281	+	4740	5847542	5847742	201	5852081	5852281	201	5847539	5847541	cta	5852282	5852284	cta
Slycopersicum_v3_LTR_retrotransposon791	Copia_I	95.22	(94,96]	rve/RVT_2	3	SL3.0ch10	5853398	5858543	+	5146	5853398	5853606	209	5858339	5858543	205	5853395	5853397	aag	5858544	5858546	aag
Slycopersicum_v3_LTR_retrotransposon792	Copia1-I_DM	96.94	(96,98]	rve/RVT_2	3	SL3.0ch10	5880580	5885923	-	5344	5880580	5881196	617	5885303	5885923	621	5880577	5880579	tag	5885924	5885926	tag
Slycopersicum_v3_LTR_retrotransposon793	unknown	96.52	(96,98]	NA	1	SL3.0ch10	5921651	5928765	+	7115	5921651	5923078	1428	5927330	5928765	1436	5921644	5921650	aggaaaa	5928766	5928772	aggaaaa
Slycopersicum_v3_LTR_retrotransposon794	Copia_I	96.71	(96,98]	rve/RVT_2	2	SL3.0ch10	6017672	6022121	+	4450	6017672	6017884	213	6021914	6022121	208	6017669	6017671	tct	6022122	6022124	tct
Slycopersicum_v3_LTR_retrotransposon795	Copia_I	97.4	(96,98]	rve/RVT_2	5	SL3.0ch10	6155953	6165593	-	9641	6155953	6156761	809	6164785	6165593	809	6155948	6155952	ttcat	6165594	6165598	ttcat
Slycopersicum_v3_LTR_retrotransposon796	unknown	91.27	(90,92]	NA	12	SL3.0ch10	6198343	6215316	-	16974	6198343	6198911	569	6214733	6215316	584	6198340	6198342	tgt	6215317	6215319	tgt
Slycopersicum_v3_LTR_retrotransposon797	unknown	97.32	(96,98]	NA	6	SL3.0ch10	6312573	6318604	+	6032	6312573	6312831	259	6318344	6318604	261	6312570	6312572	gtt	6318605	6318607	gtt
Slycopersicum_v3_LTR_retrotransposon798	unknown	85.83	(84,86]	NA	0	SL3.0ch10	6319865	6324587	-	4723	6319865	6320103	239	6324348	6324587	240	6319862	6319864	tta	6324588	6324590	tta
Slycopersicum_v3_LTR_retrotransposon799	Copia_I	84.02	(84,86]	rve/RVT_2	0	SL3.0ch10	6341613	6351676	-	10064	6341613	6342482	870	6350813	6351676	864	6341610	6341612	gaa	6351677	6351679	gaa
Slycopersicum_v3_LTR_retrotransposon800	Copia_I	83.2	(82,84]	rve/RVT_2	0	SL3.0ch10	6414764	6425024	+	10261	6414764	6414888	125	6424900	6425024	125	6414761	6414763	ttt	6425025	6425027	ttt
Slycopersicum_v3_LTR_retrotransposon801	unknown	81.99	(80,82]	NA	0	SL3.0ch10	6461386	6470459	.	9074	6461386	6461639	254	6470199	6470459	261	6461383	6461385	tct	6470460	6470462	tct
Slycopersicum_v3_LTR_retrotransposon802	Copia_I	90.75	(90,92]	rve/RVT_2	2	SL3.0ch10	6614981	6619709	+	4729	6614981	6615261	281	6619439	6619709	271	6614978	6614980	aaa	6619710	6619712	aaa
Slycopersicum_v3_LTR_retrotransposon803	Copia_I	98.05	(98,100]	rve/RVT_2	3	SL3.0ch10	6749410	6753989	-	4580	6749410	6749665	256	6753734	6753989	256	6749406	6749409	taag	6753990	6753993	taag
Slycopersicum_v3_LTR_retrotransposon804	Copia_I	91.95	(90,92]	rve/RVT_2	1	SL3.0ch10	6882241	6886744	+	4504	6882241	6882471	231	6886509	6886744	236	6882238	6882240	ttt	6886745	6886747	ttt
Slycopersicum_v3_LTR_retrotransposon805	Gypsy-173_DR-I	75.71	(74,76]	RVT_1	0	SL3.0ch10	7013640	7021765	-	8126	7013640	7014417	778	7020988	7021765	778	7013637	7013639	cta	7021766	7021768	cta
Slycopersicum_v3_LTR_retrotransposon806	Copia_I	82.52	(82,84]	RVT_2	0	SL3.0ch10	7049980	7054915	+	4936	7049980	7050288	309	7054607	7054915	309	7049977	7049979	gtt	7054916	7054918	gtt
Slycopersicum_v3_LTR_retrotransposon807	Copia_I	94.5	(94,96]	rve/RVT_2	2	SL3.0ch10	7103946	7108419	+	4474	7103946	7104145	200	7108221	7108419	199	7103943	7103945	tta	7108420	7108422	tta
Slycopersicum_v3_LTR_retrotransposon808	unknown	84.48	(84,86]	RVT_2	0	SL3.0ch10	7129273	7134445	+	5173	7129273	7129852	580	7133875	7134445	571	7129270	7129272	aaa	7134446	7134448	aaa
Slycopersicum_v3_LTR_retrotransposon809	Copia_I	98.77	(98,100]	rve/RVT_2	2	SL3.0ch10	7191057	7195930	+	4874	7191057	7191463	407	7195527	7195930	404	7191054	7191056	ata	7195931	7195933	ata
Slycopersicum_v3_LTR_retrotransposon810	FROGGER_I	94.35	(94,96]	Retrotrans_gag/rve/RVT_2	2	SL3.0ch10	7221908	7226934	+	5027	7221908	7222135	228	7226705	7226934	230	7221904	7221907	aaat	7226935	7226938	aaat
Slycopersicum_v3_LTR_retrotransposon811	Copia1-I_DM	82.97	(82,84]	rve/RVT_2	2	SL3.0ch10	7419202	7426276	-	7075	7419202	7419524	323	7425958	7426276	319	7419199	7419201	tta	7426277	7426279	tta
Slycopersicum_v3_LTR_retrotransposon812	unknown	88.83	(88,90]	NA	0	SL3.0ch10	7522568	7530706	.	8139	7522568	7523973	1406	7529301	7530706	1406	7522565	7522567	cat	7530707	7530709	cat
Slycopersicum_v3_LTR_retrotransposon813	Copia1-I_DM	92.65	(92,94]	Retrotrans_gag/rve/RVT_2	3	SL3.0ch10	7589116	7593828	+	4713	7589116	7589319	204	7593631	7593828	198	7589113	7589115	tta	7593829	7593831	tta
Slycopersicum_v3_LTR_retrotransposon814	unknown	91.91	(90,92]	NA	2	SL3.0ch10	7640815	7651406	.	10592	7640815	7641691	877	7650529	7651406	878	7640812	7640814	att	7651407	7651409	att
Slycopersicum_v3_LTR_retrotransposon815	Gypsy69-I_DR	80.36	(80,82]	RVT_1	0	SL3.0ch10	7700943	7706220	-	5278	7700943	7701166	224	7706004	7706220	217	7700940	7700942	tta	7706221	7706223	tta
Slycopersicum_v3_LTR_retrotransposon816	Gypsy69-I_DR	75.21	(74,76]	RVT_1	5	SL3.0ch10	7717604	7725257	+	7654	7717604	7717720	117	7725156	7725257	102	7717601	7717603	aaa	7725258	7725260	aaa
Slycopersicum_v3_LTR_retrotransposon817	Gypsy62-I_DR	83.6	(82,84]	Retrotrans_gag/RVT_1	0	SL3.0ch10	7922057	7931171	+	9115	7922057	7922995	939	7930239	7931171	933	7922054	7922056	tag	7931172	7931174	tag
Slycopersicum_v3_LTR_retrotransposon818	ZAM_I	84.75	(84,86]	Retrotrans_gag	5	SL3.0ch10	7974560	7993758	+	19199	7974560	7974945	386	7993372	7993758	387	7974557	7974559	tta	7993759	7993761	tta
Slycopersicum_v3_LTR_retrotransposon819	Gypsy62-I_DR	94.04	(94,96]	RVT_1/rve	8	SL3.0ch10	8046809	8052565	+	5757	8046809	8047324	516	8052046	8052565	520	8046806	8046808	aga	8052566	8052568	aga
Slycopersicum_v3_LTR_retrotransposon820	unknown	86.22	(86,88]	NA	0	SL3.0ch10	8209955	8215527	-	5573	8209955	8210542	588	8214948	8215527	580	8209952	8209954	ttt	8215528	8215530	ttt
Slycopersicum_v3_LTR_retrotransposon821	Copia_I	90	(88,90]	rve/RVT_2	1	SL3.0ch10	8343522	8349262	+	5741	8343522	8344081	560	8348708	8349262	555	8343518	8343521	ctat	8349263	8349266	ctat
Slycopersicum_v3_LTR_retrotransposon822	Copia_I	75.86	(74,76]	RVT_2	0	SL3.0ch10	8360189	8370366	-	10178	8360189	8360362	174	8370197	8370366	170	8360186	8360188	aat	8370367	8370369	aat
Slycopersicum_v3_LTR_retrotransposon823	Copia_I	80.28	(80,82]	RVT_2	1	SL3.0ch10	8537677	8542875	+	5199	8537677	8537818	142	8542734	8542875	142	8537674	8537676	cat	8542876	8542878	cat
Slycopersicum_v3_LTR_retrotransposon824	unknown	81.2	(80,82]	NA	0	SL3.0ch10	8631566	8639147	-	7582	8631566	8632426	861	8638281	8639147	867	8631563	8631565	ttt	8639148	8639150	ttt
Slycopersicum_v3_LTR_retrotransposon825	RCC9	77.52	(76,78]	NA	0	SL3.0ch10	8726788	8731309	+	4522	8726788	8727045	258	8731053	8731309	257	8726785	8726787	tca	8731310	8731312	tca
Slycopersicum_v3_LTR_retrotransposon826	unknown	83.74	(82,84]	NA	0	SL3.0ch10	8830855	8842309	+	11455	8830855	8831382	528	8841781	8842309	529	8830852	8830854	ttg	8842310	8842312	ttg
Slycopersicum_v3_LTR_retrotransposon827	Gypsy107-I_Dr	98.25	(98,100]	Retrotrans_gag/RVT_1/rve	4	SL3.0ch10	8952233	8961434	+	9202	8952233	8954235	2003	8959437	8961434	1998	8952230	8952232	aaa	8961435	8961437	aaa
Slycopersicum_v3_LTR_retrotransposon828	Copia_I	83.04	(82,84]	rve/RVT_2	0	SL3.0ch10	9206693	9212957	-	6265	9206693	9207138	446	9212510	9212957	448	9206690	9206692	aca	9212958	9212960	aca
Slycopersicum_v3_LTR_retrotransposon829	unknown	87.61	(86,88]	NA	0	SL3.0ch10	9405865	9412002	+	6138	9405865	9406671	807	9411203	9412002	800	9405862	9405864	tgt	9412003	9412005	tgt
Slycopersicum_v3_LTR_retrotransposon830	unknown	88.71	(88,90]	NA	1	SL3.0ch10	9506754	9512045	.	5292	9506754	9507309	556	9511488	9512045	558	9506751	9506753	tat	9512046	9512048	tat
Slycopersicum_v3_LTR_retrotransposon831	Gypsy-173_DR-I	78.87	(78,80]	Retrotrans_gag	0	SL3.0ch10	9631208	9644508	+	13301	9631208	9631950	743	9643766	9644508	743	9631204	9631207	attt	9644509	9644512	attt
Slycopersicum_v3_LTR_retrotransposon832	Gypsy62-I_DR	95.73	(94,96]	Retrotrans_gag/RVT_1	4	SL3.0ch10	9682766	9688645	-	5880	9682766	9683514	749	9687896	9688645	750	9682763	9682765	cac	9688646	9688648	cac
Slycopersicum_v3_LTR_retrotransposon833	QUASIMODO2-I_DM	85.98	(84,86]	RVT_1/rve	2	SL3.0ch10	9820567	9833658	+	13092	9820567	9821536	970	9832675	9833658	984	9820564	9820566	ctt	9833659	9833661	ctt
Slycopersicum_v3_LTR_retrotransposon834	Copia_I	94.1	(94,96]	rve/RVT_2	1	SL3.0ch10	10030790	10035374	-	4585	10030790	10031077	288	10035088	10035374	287	10030787	10030789	aag	10035375	10035377	aag
Slycopersicum_v3_LTR_retrotransposon835	unknown	80.95	(80,82]	NA	0	SL3.0ch10	10111727	10117737	+	6011	10111727	10111873	147	10117595	10117737	143	10111724	10111726	tgt	10117738	10117740	tgt
Slycopersicum_v3_LTR_retrotransposon836	unknown	80.95	(80,82]	NA	0	SL3.0ch10	10254813	10263448	.	8636	10254813	10255419	607	10262840	10263448	609	10254810	10254812	att	10263449	10263451	att
Slycopersicum_v3_LTR_retrotransposon837	unknown	95.14	(94,96]	NA	0	SL3.0ch10	10285445	10292228	+	6784	10285445	10286000	556	10291677	10292228	552	10285442	10285444	caa	10292229	10292231	caa
Slycopersicum_v3_LTR_retrotransposon838	Copia_I	87.2	(86,88]	rve/RVT_2	1	SL3.0ch10	10348538	10353137	-	4600	10348538	10348865	328	10352821	10353137	317	10348535	10348537	cct	10353138	10353140	cct
Slycopersicum_v3_LTR_retrotransposon839	Gypsy89-I_DR	94.76	(94,96]	rve	6	SL3.0ch10	10431510	10438575	-	7066	10431510	10432442	933	10437641	10438575	935	10431507	10431509	gtt	10438576	10438578	gtt
Slycopersicum_v3_LTR_retrotransposon840	Gypsy62-I_DR	79.44	(78,80]	Retrotrans_gag	0	SL3.0ch10	10692760	10713829	-	21070	10692760	10693430	671	10713149	10713829	681	10692757	10692759	cat	10713830	10713832	cat
Slycopersicum_v3_LTR_retrotransposon841	unknown	80.71	(80,82]	NA	0	SL3.0ch10	10715703	10725616	+	9914	10715703	10716039	337	10725290	10725616	327	10715700	10715702	att	10725617	10725619	att
Slycopersicum_v3_LTR_retrotransposon842	unknown	85.93	(84,86]	NA	1	SL3.0ch10	11146619	11155997	.	9379	11146619	11147276	658	11155337	11155997	661	11146616	11146618	tgc	11155998	11156000	tgc
Slycopersicum_v3_LTR_retrotransposon843	Gypsy69-I_DR	80.76	(80,82]	Retrotrans_gag/RVT_1	0	SL3.0ch10	11230409	11236864	-	6456	11230409	11230697	289	11236574	11236864	291	11230406	11230408	caa	11236865	11236867	caa
Slycopersicum_v3_LTR_retrotransposon844	Gypsy62-I_DR	84.19	(84,86]	NA	1	SL3.0ch10	11649302	11657352	.	8051	11649302	11651110	1809	11655552	11657352	1801	11649299	11649301	aag	11657353	11657355	aag
Slycopersicum_v3_LTR_retrotransposon845	Copia_I	88.6	(88,90]	rve/RVT_2	0	SL3.0ch10	11713403	11718472	-	5070	11713403	11713855	453	11718017	11718472	456	11713400	11713402	ggt	11718473	11718475	ggt
Slycopersicum_v3_LTR_retrotransposon846	Copia_I	83.19	(82,84]	RVT_2	1	SL3.0ch10	11765423	11788685	-	23263	11765423	11765648	226	11788462	11788685	224	11765420	11765422	tat	11788686	11788688	tat
Slycopersicum_v3_LTR_retrotransposon847	unknown	85.6	(84,86]	NA	0	SL3.0ch10	11886031	11890884	-	4854	11886031	11886412	382	11890509	11890884	376	11886027	11886030	aaag	11890885	11890888	aaag
Slycopersicum_v3_LTR_retrotransposon848	unknown	84.75	(84,86]	NA	0	SL3.0ch10	11906330	11914838	.	8509	11906330	11906501	172	11914662	11914838	177	11906327	11906329	tgt	11914839	11914841	tgt
Slycopersicum_v3_LTR_retrotransposon849	unknown	91.98	(90,92]	Retrotrans_gag	4	SL3.0ch10	11947416	11958673	+	11258	11947416	11949024	1609	11957069	11958673	1605	11947413	11947415	agt	11958674	11958676	agt
Slycopersicum_v3_LTR_retrotransposon850	unknown	87.06	(86,88]	NA	0	SL3.0ch10	12135649	12141494	-	5846	12135649	12136606	958	12140537	12141494	958	12135646	12135648	aag	12141495	12141497	aag
Slycopersicum_v3_LTR_retrotransposon851	Copia_I	84.23	(84,86]	rve/RVT_2	1	SL3.0ch10	12248690	12254157	-	5468	12248690	12248949	260	12253900	12254157	258	12248687	12248689	ttt	12254158	12254160	ttt
Slycopersicum_v3_LTR_retrotransposon852	Copia_I	93.31	(92,94]	rve/RVT_2	2	SL3.0ch10	12290075	12294620	-	4546	12290075	12290342	268	12294352	12294620	269	12290070	12290074	attcg	12294621	12294625	attcg
Slycopersicum_v3_LTR_retrotransposon853	QUASIMODO2-I_DM	96.78	(96,98]	RVT_1	5	SL3.0ch10	12358143	12366199	-	8057	12358143	12358515	373	12365834	12366199	366	12358140	12358142	att	12366200	12366202	att
Slycopersicum_v3_LTR_retrotransposon854	Gypsy-173_DR-I	81.83	(80,82]	Retrotrans_gag/RVT_1	0	SL3.0ch10	12477933	12486637	-	8705	12477933	12479419	1487	12485141	12486637	1497	12477929	12477932	aact	12486638	12486641	aact
Slycopersicum_v3_LTR_retrotransposon855	FROGGER_I	85.85	(84,86]	rve/RVT_2	1	SL3.0ch10	12549091	12553701	-	4611	12549091	12549295	205	12553503	12553701	199	12549088	12549090	tgt	12553702	12553704	tgt
Slycopersicum_v3_LTR_retrotransposon856	Copia_I	95.83	(94,96]	rve/RVT_2	2	SL3.0ch10	12726097	12731749	-	5653	12726097	12726312	216	12731534	12731749	216	12726094	12726096	tat	12731750	12731752	tat
Slycopersicum_v3_LTR_retrotransposon857	Gypsy-129_DR-I	94.12	(94,96]	Retrotrans_gag/rve	13	SL3.0ch10	12818176	12825341	+	7166	12818176	12818481	306	12825040	12825341	302	12818172	12818175	cccg	12825342	12825345	cccg
Slycopersicum_v3_LTR_retrotransposon858	unknown	93.37	(92,94]	NA	1	SL3.0ch10	12830802	12841926	-	11125	12830802	12832397	1596	12840329	12841926	1598	12830799	12830801	gtg	12841927	12841929	gtg
Slycopersicum_v3_LTR_retrotransposon859	unknown	86.31	(86,88]	Retrotrans_gag	6	SL3.0ch10	12881079	12892593	+	11515	12881079	12881581	503	12892090	12892593	504	12881075	12881078	tgaa	12892594	12892597	tgaa
Slycopersicum_v3_LTR_retrotransposon860	Gypsy62-I_DR	77.19	(76,78]	Retrotrans_gag/RVT_1	0	SL3.0ch10	13276229	13287574	-	11346	13276229	13276939	711	13286856	13287574	719	13276226	13276228	gtt	13287575	13287577	gtt
Slycopersicum_v3_LTR_retrotransposon861	Copia_I	84.78	(84,86]	Retrotrans_gag/RVT_1/rve/RVT_2	1	SL3.0ch10	13596888	13621654	+	24767	13596888	13597071	184	13621479	13621654	176	13596885	13596887	aat	13621655	13621657	aat
Slycopersicum_v3_LTR_retrotransposon862	Copia_I	96.2	(96,98]	rve/RVT_2	10	SL3.0ch10	13645437	13654708	-	9272	13645437	13646068	632	13654082	13654708	627	13645432	13645436	aagat	13654709	13654713	aagat
Slycopersicum_v3_LTR_retrotransposon863	Copia_I	84.97	(84,86]	RVT_2	0	SL3.0ch10	13664686	13670535	+	5850	13664686	13665217	532	13669997	13670535	539	13664683	13664685	cat	13670536	13670538	cat
Slycopersicum_v3_LTR_retrotransposon864	Copia_I	85.98	(84,86]	RVT_2	4	SL3.0ch10	13677666	13692717	-	15052	13677666	13677767	102	13692611	13692717	107	13677663	13677665	gta	13692718	13692720	gta
Slycopersicum_v3_LTR_retrotransposon865	unknown	87.01	(86,88]	NA	0	SL3.0ch10	13767910	13772487	.	4578	13767910	13768140	231	13772257	13772487	231	13767907	13767909	aat	13772488	13772490	aat
Slycopersicum_v3_LTR_retrotransposon866	Copia_I	93.66	(92,94]	rve/RVT_2	2	SL3.0ch10	13835726	13841471	-	5746	13835726	13835929	204	13841267	13841471	205	13835723	13835725	ttc	13841472	13841474	ttc
Slycopersicum_v3_LTR_retrotransposon867	unknown	87.06	(86,88]	NA	0	SL3.0ch10	14011840	14020806	+	8967	14011840	14014400	2561	14018241	14020806	2566	14011837	14011839	aat	14020807	14020809	aat
Slycopersicum_v3_LTR_retrotransposon868	FROGGER_I	92.38	(92,94]	Retrotrans_gag/rve/RVT_2	2	SL3.0ch10	14021424	14026047	+	4624	14021424	14021525	102	14025943	14026047	105	14021421	14021423	atc	14026048	14026050	atc
Slycopersicum_v3_LTR_retrotransposon869	Copia3-I_DR	95.24	(94,96]	rve/RVT_2/RVT_1	4	SL3.0ch10	14063616	14069087	+	5472	14063616	14063888	273	14068822	14069087	266	14063613	14063615	ctt	14069088	14069090	ctt
Slycopersicum_v3_LTR_retrotransposon870	QUASIMODO2-I_DM	80.64	(80,82]	RVT_1/rve	1	SL3.0ch10	14158580	14171516	+	12937	14158580	14159012	433	14171078	14171516	439	14158577	14158579	act	14171517	14171519	act
Slycopersicum_v3_LTR_retrotransposon871	unknown	80.95	(80,82]	NA	0	SL3.0ch10	14177820	14187427	+	9608	14177820	14177945	126	14187302	14187427	126	14177817	14177819	gaa	14187428	14187430	gaa
Slycopersicum_v3_LTR_retrotransposon872	Copia_I	88.4	(88,90]	rve/RVT_2	2	SL3.0ch10	14406594	14411832	+	5239	14406594	14407136	543	14411302	14411832	531	14406591	14406593	tac	14411833	14411835	tac
Slycopersicum_v3_LTR_retrotransposon873	unknown	78.25	(78,80]	NA	0	SL3.0ch10	14512855	14525334	+	12480	14512855	14513323	469	14524870	14525334	465	14512850	14512854	attat	14525335	14525339	attat
Slycopersicum_v3_LTR_retrotransposon874	Gypsy-173_DR-I	75.36	(74,76]	Retrotrans_gag/RVT_1	0	SL3.0ch10	14627675	14635895	-	8221	14627675	14627812	138	14635765	14635895	131	14627669	14627674	ttcaaa	14635896	14635901	ttcaaa
Slycopersicum_v3_LTR_retrotransposon875	Copia_I	91.08	(90,92]	rve/RVT_2	1	SL3.0ch10	15046379	15051891	-	5513	15046379	15046647	269	15051623	15051891	269	15046376	15046378	aaa	15051892	15051894	aaa
Slycopersicum_v3_LTR_retrotransposon876	unknown	92.28	(92,94]	NA	1	SL3.0ch10	15137301	15143038	+	5738	15137301	15137598	298	15142742	15143038	297	15137298	15137300	aga	15143039	15143041	aga
Slycopersicum_v3_LTR_retrotransposon877	hAT-2n1_DR	81.93	(80,82]	NA	0	SL3.0ch10	15377618	15385316	-	7699	15377618	15378659	1042	15384271	15385316	1046	15377615	15377617	gat	15385317	15385319	gat
Slycopersicum_v3_LTR_retrotransposon878	Gypsy62-I_DR	83.12	(82,84]	RVT_1	0	SL3.0ch10	15484541	15496202	+	11662	15484541	15485310	770	15495436	15496202	767	15484538	15484540	ttg	15496203	15496205	ttg
Slycopersicum_v3_LTR_retrotransposon879	Gypsy107-I_Dr	95	(94,96]	Retrotrans_gag/RVT_1/rve	3	SL3.0ch10	15538384	15548331	-	9948	15538384	15540758	2375	15545954	15548331	2378	15538381	15538383	gct	15548332	15548334	gct
Slycopersicum_v3_LTR_retrotransposon880	unknown	82.26	(82,84]	NA	0	SL3.0ch10	15548907	15555159	+	6253	15548907	15549650	744	15554419	15555159	741	15548902	15548906	acgct	15555160	15555164	acgct
Slycopersicum_v3_LTR_retrotransposon881	Copia_I	77.85	(76,78]	NA	16	SL3.0ch10	15927652	15952348	+	24697	15927652	15928125	474	15951878	15952348	471	15927649	15927651	att	15952349	15952351	att
Slycopersicum_v3_LTR_retrotransposon882	unknown	96.2	(96,98]	NA	6	SL3.0ch10	16092436	16100231	+	7796	16092436	16092909	474	16099759	16100231	473	16092430	16092435	atctac	16100232	16100237	atctac
Slycopersicum_v3_LTR_retrotransposon883	DNA8-25_DR	78.62	(78,80]	NA	0	SL3.0ch10	16539264	16547051	+	7788	16539264	16539967	704	16546341	16547051	711	16539261	16539263	acc	16547052	16547054	acc
Slycopersicum_v3_LTR_retrotransposon884	L1-72_DR	79.19	(78,80]	RVT_1	4	SL3.0ch10	16711487	16721369	-	9883	16711487	16711657	171	16721197	16721369	173	16711484	16711486	aag	16721370	16721372	aag
Slycopersicum_v3_LTR_retrotransposon885	Gypsy98-I_Dr	84.47	(84,86]	RVT_1/rve	1	SL3.0ch10	16760834	16773784	-	12951	16760834	16761805	972	16772816	16773784	969	16760831	16760833	tca	16773785	16773787	tca
Slycopersicum_v3_LTR_retrotransposon886	unknown	74.07	(74,76]	NA	0	SL3.0ch10	17174752	17179774	-	5023	17174752	17175046	295	17179478	17179774	297	17174749	17174751	atg	17179775	17179777	atg
Slycopersicum_v3_LTR_retrotransposon887	unknown	82.33	(82,84]	NA	0	SL3.0ch10	17461473	17467285	.	5813	17461473	17462366	894	17466386	17467285	900	17461470	17461472	ggt	17467286	17467288	ggt
Slycopersicum_v3_LTR_retrotransposon888	ZAM_I	77.11	(76,78]	RVT_1	0	SL3.0ch10	17476017	17484452	-	8436	17476017	17476217	201	17484252	17484452	201	17476014	17476016	caa	17484453	17484455	caa
Slycopersicum_v3_LTR_retrotransposon889	QUASIMODO2-I_DM	86.34	(86,88]	RVT_1	0	SL3.0ch10	17490992	17497507	+	6516	17490992	17491651	660	17496842	17497507	666	17490989	17490991	tga	17497508	17497510	tga
Slycopersicum_v3_LTR_retrotransposon890	unknown	84.78	(84,86]	NA	0	SL3.0ch10	17572122	17579669	-	7548	17572122	17572301	180	17579486	17579669	184	17572119	17572121	atg	17579670	17579672	atg
Slycopersicum_v3_LTR_retrotransposon891	unknown	85.98	(84,86]	NA	0	SL3.0ch10	17856124	17862648	+	6525	17856124	17856812	689	17861957	17862648	692	17856121	17856123	tta	17862649	17862651	tta
Slycopersicum_v3_LTR_retrotransposon892	Copia1-I_DM	96.09	(96,98]	RVT_2	12	SL3.0ch10	17965898	17970898	-	5001	17965898	17966255	358	17970542	17970898	357	17965895	17965897	ggg	17970899	17970901	ggg
Slycopersicum_v3_LTR_retrotransposon893	FROGGER_I	90.03	(90,92]	Retrotrans_gag/rve/RVT_2	1	SL3.0ch10	18044600	18049889	+	5290	18044600	18044900	301	18049599	18049889	291	18044597	18044599	gtt	18049890	18049892	gtt
Slycopersicum_v3_LTR_retrotransposon894	Copia_I	90.93	(90,92]	rve/RVT_2	3	SL3.0ch10	18061073	18070759	+	9687	18061073	18061910	838	18069922	18070759	838	18061068	18061072	aagtt	18070760	18070764	aagtt
Slycopersicum_v3_LTR_retrotransposon895	Copia_I	83.08	(82,84]	RVT_2	0	SL3.0ch10	18072918	18077308	-	4391	18072918	18073112	195	18077121	18077308	188	18072915	18072917	ttt	18077309	18077311	ttt
Slycopersicum_v3_LTR_retrotransposon896	Gypsy62-I_DR	85.98	(84,86]	Retrotrans_gag/RVT_1/rve	0	SL3.0ch10	18113848	18127670	-	13823	18113848	18114111	264	18127411	18127670	260	18113844	18113847	ccaa	18127671	18127674	ccaa
Slycopersicum_v3_LTR_retrotransposon897	Gypsy62-I_DR	81.42	(80,82]	Retrotrans_gag/RVT_1	2	SL3.0ch10	18284438	18293221	+	8784	18284438	18284759	322	18292899	18293221	323	18284435	18284437	gcc	18293222	18293224	gcc
Slycopersicum_v3_LTR_retrotransposon898	unknown	92.07	(92,94]	Retrotrans_gag	2	SL3.0ch10	18317066	18328290	+	11225	18317066	18318642	1577	18326715	18328290	1576	18317063	18317065	cca	18328291	18328293	cca
Slycopersicum_v3_LTR_retrotransposon899	Gypsy69-I_DR	87.26	(86,88]	RVT_1/rve	0	SL3.0ch10	18417400	18423885	-	6486	18417400	18417611	212	18423676	18423885	210	18417397	18417399	gtt	18423886	18423888	gtt
Slycopersicum_v3_LTR_retrotransposon900	Copia_I	95.8	(94,96]	rve/RVT_2	4	SL3.0ch10	18459970	18466198	+	6229	18459970	18460678	709	18465485	18466198	714	18459966	18459969	tgaa	18466199	18466202	tgaa
Slycopersicum_v3_LTR_retrotransposon901	QUASIMODO2-I_DM	92.34	(92,94]	RVT_1	5	SL3.0ch10	18470448	18478365	-	7918	18470448	18470662	215	18478144	18478365	222	18470445	18470447	gtt	18478366	18478368	gtt
Slycopersicum_v3_LTR_retrotransposon902	Gypsy-23-I_DR	85.07	(84,86]	Retrotrans_gag	0	SL3.0ch10	18496815	18522873	+	26059	18496815	18497035	221	18522655	18522873	219	18496811	18496814	catg	18522874	18522877	catg
Slycopersicum_v3_LTR_retrotransposon903	unknown	73.82	(72,74]	NA	0	SL3.0ch10	18671772	18680781	+	9010	18671772	18671960	189	18680591	18680781	191	18671769	18671771	ggg	18680782	18680784	ggg
Slycopersicum_v3_LTR_retrotransposon904	unknown	84.48	(84,86]	NA	0	SL3.0ch10	18703895	18711239	-	7345	18703895	18704572	678	18710557	18711239	683	18703892	18703894	aat	18711240	18711242	aat
Slycopersicum_v3_LTR_retrotransposon905	unknown	83.03	(82,84]	NA	0	SL3.0ch10	18821486	18829306	-	7821	18821486	18822967	1482	18827822	18829306	1485	18821483	18821485	ctt	18829307	18829309	ctt
Slycopersicum_v3_LTR_retrotransposon906	MMVL30-int	87.09	(86,88]	NA	0	SL3.0ch10	18942128	18952932	-	10805	18942128	18942971	844	18952095	18952932	838	18942125	18942127	cat	18952933	18952935	cat
Slycopersicum_v3_LTR_retrotransposon907	Copia1-I_DR	92.18	(92,94]	RVT_2	0	SL3.0ch10	19043111	19049175	-	6065	19043111	19043966	856	19048319	19049175	857	19043108	19043110	tag	19049176	19049178	tag
Slycopersicum_v3_LTR_retrotransposon908	Copia_I	93.92	(92,94]	rve/RVT_2	2	SL3.0ch10	19081152	19085742	+	4591	19081152	19081446	295	19085447	19085742	296	19081148	19081151	ggtt	19085743	19085746	ggtt
Slycopersicum_v3_LTR_retrotransposon909	Copia_I	94.91	(94,96]	Retrotrans_gag/rve/RVT_2	2	SL3.0ch10	19168346	19173332	+	4987	19168346	19168620	275	19173064	19173332	269	19168343	19168345	tat	19173333	19173335	tat
Slycopersicum_v3_LTR_retrotransposon910	Gypsy-173_DR-I	78.76	(78,80]	RVT_1	0	SL3.0ch10	19430982	19438618	+	7637	19430982	19431287	306	19438315	19438618	304	19430979	19430981	gac	19438619	19438621	gac
Slycopersicum_v3_LTR_retrotransposon911	QUASIMODO2-I_DM	78.12	(78,80]	NA	0	SL3.0ch10	19441988	19459191	+	17204	19441988	19442202	215	19458968	19459191	224	19441985	19441987	tag	19459192	19459194	tag
Slycopersicum_v3_LTR_retrotransposon912	MDG3_I	79.59	(78,80]	rve	0	SL3.0ch10	19460618	19473690	+	13073	19460618	19461151	534	19473157	19473690	534	19460615	19460617	ata	19473691	19473693	ata
Slycopersicum_v3_LTR_retrotransposon913	unknown	92.5	(92,94]	NA	1	SL3.0ch10	19554611	19562257	-	7647	19554611	19555792	1182	19561072	19562257	1186	19554606	19554610	tatat	19562258	19562262	tatat
Slycopersicum_v3_LTR_retrotransposon914	QUASIMODO2-I_DM	85.25	(84,86]	RVT_1/rve	2	SL3.0ch10	19635121	19651687	+	16567	19635121	19636116	996	19650678	19651687	1010	19635118	19635120	aag	19651688	19651690	aag
Slycopersicum_v3_LTR_retrotransposon915	FROGGER_I	98.51	(98,100]	Retrotrans_gag/rve/RVT_2	3	SL3.0ch10	20389500	20394075	-	4576	20389500	20389700	201	20393875	20394075	201	20389496	20389499	aatt	20394076	20394079	aatt
Slycopersicum_v3_LTR_retrotransposon916	Copia_I	88.79	(88,90]	Retrotrans_gag/rve/RVT_2	3	SL3.0ch10	20528954	20533540	+	4587	20528954	20529058	105	20533434	20533540	107	20528951	20528953	att	20533541	20533543	att
Slycopersicum_v3_LTR_retrotransposon917	Gypsy69-I_DR	79.29	(78,80]	Retrotrans_gag/RVT_1	0	SL3.0ch10	20836730	20841837	-	5108	20836730	20836898	169	20841675	20841837	163	20836727	20836729	act	20841838	20841840	act
Slycopersicum_v3_LTR_retrotransposon918	unknown	90.23	(90,92]	NA	1	SL3.0ch10	20852918	20863091	.	10174	20852918	20853224	307	20862789	20863091	303	20852915	20852917	tta	20863092	20863094	tta
Slycopersicum_v3_LTR_retrotransposon919	Copia1-I_DM	92.03	(92,94]	rve/RVT_2	2	SL3.0ch10	20863754	20868929	+	5176	20863754	20864192	439	20868495	20868929	435	20863751	20863753	tac	20868930	20868932	tac
Slycopersicum_v3_LTR_retrotransposon920	Copia_I	85.47	(84,86]	rve/RVT_2	1	SL3.0ch10	20922806	20928249	+	5444	20922806	20922984	179	20928081	20928249	169	20922803	20922805	tat	20928250	20928252	tat
Slycopersicum_v3_LTR_retrotransposon921	FROGGER_I	98.45	(98,100]	Retrotrans_gag/rve/RVT_2	1	SL3.0ch10	21012114	21016831	+	4718	21012114	21012307	194	21016638	21016831	194	21012109	21012113	gtaat	21016832	21016836	gtaat
Slycopersicum_v3_LTR_retrotransposon922	Copia_I	87.44	(86,88]	RVT_2	0	SL3.0ch10	21059964	21065564	-	5601	21059964	21060361	398	21065169	21065564	396	21059961	21059963	tga	21065565	21065567	tga
Slycopersicum_v3_LTR_retrotransposon923	unknown	83.39	(82,84]	NA	0	SL3.0ch10	21080120	21085710	-	5591	21080120	21080426	307	21085405	21085710	306	21080117	21080119	ttg	21085711	21085713	ttg
Slycopersicum_v3_LTR_retrotransposon924	unknown	92.94	(92,94]	Retrotrans_gag	2	SL3.0ch10	21222954	21234184	-	11231	21222954	21224510	1557	21232631	21234184	1554	21222951	21222953	cat	21234185	21234187	cat
Slycopersicum_v3_LTR_retrotransposon925	unknown	84.58	(84,86]	NA	0	SL3.0ch10	21234188	21238755	+	4568	21234188	21234589	402	21238357	21238755	399	21234185	21234187	atg	21238756	21238758	atg
Slycopersicum_v3_LTR_retrotransposon926	ZAM_I	85.07	(84,86]	RVT_1/rve	1	SL3.0ch10	21327352	21339668	-	12317	21327352	21327773	422	21339250	21339668	419	21327349	21327351	aga	21339669	21339671	aga
Slycopersicum_v3_LTR_retrotransposon927	Copia_I	85.98	(84,86]	rve/RVT_2	0	SL3.0ch10	21396714	21402721	-	6008	21396714	21397041	328	21402396	21402721	326	21396711	21396713	att	21402722	21402724	att
Slycopersicum_v3_LTR_retrotransposon928	Copia_I	94.83	(94,96]	rve/RVT_2	2	SL3.0ch10	21438132	21443451	+	5320	21438132	21438305	174	21443283	21443451	169	21438129	21438131	aga	21443452	21443454	aga
Slycopersicum_v3_LTR_retrotransposon929	Gypsy135-I_DR	82.91	(82,84]	rve	0	SL3.0ch10	21450781	21458378	-	7598	21450781	21450979	199	21458189	21458378	190	21450778	21450780	gta	21458379	21458381	gta
Slycopersicum_v3_LTR_retrotransposon930	unknown	75.24	(74,76]	NA	0	SL3.0ch10	21563512	21577674	.	14163	21563512	21563811	300	21577360	21577674	315	21563509	21563511	gtt	21577675	21577677	gtt
Slycopersicum_v3_LTR_retrotransposon931	FROGGER_I	91.48	(90,92]	Retrotrans_gag/rve/RVT_2	2	SL3.0ch10	21629466	21634719	-	5254	21629466	21629688	223	21634498	21634719	222	21629463	21629465	tat	21634720	21634722	tat
Slycopersicum_v3_LTR_retrotransposon932	unknown	94.59	(94,96]	NA	6	SL3.0ch10	22293945	22298737	-	4793	22293945	22294055	111	22298627	22298737	111	22293942	22293944	aaa	22298738	22298740	aaa
Slycopersicum_v3_LTR_retrotransposon933	Gypsy69-I_DR	93.1	(92,94]	Retrotrans_gag/RVT_1	8	SL3.0ch10	22304806	22310603	+	5798	22304806	22304918	113	22310488	22310603	116	22304799	22304805	tcttccg	22310604	22310610	tcttccg
Slycopersicum_v3_LTR_retrotransposon934	Gypsy-173_DR-I	78.96	(78,80]	Retrotrans_gag/RVT_1	0	SL3.0ch10	22762395	22780110	+	17716	22762395	22763592	1198	22778915	22780110	1196	22762392	22762394	cca	22780111	22780113	cca
Slycopersicum_v3_LTR_retrotransposon935	unknown	90.49	(90,92]	Retrotrans_gag	0	SL3.0ch10	22835122	22843183	+	8062	22835122	22837108	1987	22841202	22843183	1982	22835119	22835121	caa	22843184	22843186	caa
Slycopersicum_v3_LTR_retrotransposon936	Gypsy-28B-I_DR	95.36	(94,96]	NA	0	SL3.0ch10	22997288	23009001	+	11714	22997288	23000967	3680	23005315	23009001	3687	22997285	22997287	taa	23009002	23009004	taa
Slycopersicum_v3_LTR_retrotransposon937	unknown	85.94	(84,86]	NA	1	SL3.0ch10	23133335	23142063	-	8729	23133335	23134138	804	23141253	23142063	811	23133332	23133334	aat	23142064	23142066	aat
Slycopersicum_v3_LTR_retrotransposon938	unknown	82.95	(82,84]	Retrotrans_gag	0	SL3.0ch10	23246090	23261518	-	15429	23246090	23246615	526	23260991	23261518	528	23246087	23246089	aat	23261519	23261521	aat
Slycopersicum_v3_LTR_retrotransposon939	unknown	80	(78,80]	Retrotrans_gag	0	SL3.0ch10	23465094	23486107	-	21014	23465094	23465438	345	23485764	23486107	344	23465090	23465093	aatt	23486108	23486111	aatt
Slycopersicum_v3_LTR_retrotransposon940	unknown	83.62	(82,84]	NA	0	SL3.0ch10	23639240	23644220	.	4981	23639240	23639525	286	23643934	23644220	287	23639236	23639239	tatt	23644221	23644224	tatt
Slycopersicum_v3_LTR_retrotransposon941	Gypsy62-I_DR	82.47	(82,84]	NA	0	SL3.0ch10	23753613	23768276	+	14664	23753613	23753999	387	23767889	23768276	388	23753610	23753612	tgt	23768277	23768279	tgt
Slycopersicum_v3_LTR_retrotransposon942	Gypsy107-I_Dr	78.81	(78,80]	RVT_1	0	SL3.0ch10	24382596	24390859	+	8264	24382596	24382943	348	24390506	24390859	354	24382593	24382595	tga	24390860	24390862	tga
Slycopersicum_v3_LTR_retrotransposon943	DNA-2-12_DR	71.3	[70,72]	NA	0	SL3.0ch10	24392944	24404802	-	11859	24392944	24393058	115	24404689	24404802	114	24392940	24392943	caat	24404803	24404806	caat
Slycopersicum_v3_LTR_retrotransposon944	Gypsy172-I_Dr	97.52	(96,98]	Retrotrans_gag/RVT_1/rve	5	SL3.0ch10	24483591	24489565	+	5975	24483591	24484153	563	24489002	24489565	564	24483586	24483590	ataac	24489566	24489570	ataac
Slycopersicum_v3_LTR_retrotransposon945	QUASIMODO_I	82.8	(82,84]	RVT_1	0	SL3.0ch10	24573048	24583557	+	10510	24573048	24574111	1064	24582496	24583557	1062	24573045	24573047	tgt	24583558	24583560	tgt
Slycopersicum_v3_LTR_retrotransposon946	unknown	86.3	(86,88]	Retrotrans_gag	0	SL3.0ch10	24962350	24968232	+	5883	24962350	24962911	562	24967676	24968232	557	24962347	24962349	aat	24968233	24968235	aat
Slycopersicum_v3_LTR_retrotransposon947	unknown	87.54	(86,88]	NA	0	SL3.0ch10	25004562	25010802	-	6241	25004562	25006198	1637	25009170	25010802	1633	25004559	25004561	gtt	25010803	25010805	gtt
Slycopersicum_v3_LTR_retrotransposon948	QUASIMODO2-I_DM	84.25	(84,86]	rve	0	SL3.0ch10	25097422	25110073	-	12652	25097422	25097548	127	25109951	25110073	123	25097419	25097421	taa	25110074	25110076	taa
Slycopersicum_v3_LTR_retrotransposon949	unknown	80	(78,80]	NA	0	SL3.0ch10	25163445	25168619	-	5175	25163445	25163609	165	25168455	25168619	165	25163442	25163444	ata	25168620	25168622	ata
Slycopersicum_v3_LTR_retrotransposon950	ACCORD_I	84.32	(84,86]	RVT_1/rve	2	SL3.0ch10	25361817	25372845	+	11029	25361817	25362575	759	25372095	25372845	751	25361814	25361816	aga	25372846	25372848	aga
Slycopersicum_v3_LTR_retrotransposon951	Gypsy-173_DR-I	77.03	(76,78]	NA	7	SL3.0ch10	25461846	25476838	+	14993	25461846	25462063	218	25476617	25476838	222	25461843	25461845	ctt	25476839	25476841	ctt
Slycopersicum_v3_LTR_retrotransposon952	Gypsy-173_DR-I	78.8	(78,80]	RVT_1	0	SL3.0ch10	25485249	25505866	+	20618	25485249	25485498	250	25505619	25505866	248	25485246	25485248	cat	25505867	25505869	cat
Slycopersicum_v3_LTR_retrotransposon953	L1-11_DR	82.37	(82,84]	NA	0	SL3.0ch10	25550809	25557330	+	6522	25550809	25551234	426	25556900	25557330	431	25550806	25550808	aac	25557331	25557333	aac
Slycopersicum_v3_LTR_retrotransposon954	DIRS-4_DR	70.16	[70,72]	NA	2	SL3.0ch10	25597878	25602507	-	4630	25597878	25598256	379	25602126	25602507	382	25597875	25597877	cat	25602508	25602510	cat
Slycopersicum_v3_LTR_retrotransposon955	unknown	94.51	(94,96]	NA	6	SL3.0ch10	25622157	25630367	-	8211	25622157	25622403	247	25630113	25630367	255	25622154	25622156	ttt	25630368	25630370	ttt
Slycopersicum_v3_LTR_retrotransposon956	unknown	90.19	(90,92]	NA	6	SL3.0ch10	25632533	25639984	+	7452	25632533	25632909	377	25639616	25639984	369	25632530	25632532	ttt	25639985	25639987	ttt
Slycopersicum_v3_LTR_retrotransposon957	Copia_I	80.12	(80,82]	rve/RVT_2	1	SL3.0ch10	25833274	25838598	+	5325	25833274	25833429	156	25838433	25838598	166	25833271	25833273	aca	25838599	25838601	aca
Slycopersicum_v3_LTR_retrotransposon958	ACCORD_I	94.23	(94,96]	RVT_1/rve	5	SL3.0ch10	26353271	26368113	+	14843	26353271	26354303	1033	26367075	26368113	1039	26353268	26353270	agg	26368114	26368116	agg
Slycopersicum_v3_LTR_retrotransposon959	unknown	83.68	(82,84]	NA	0	SL3.0ch10	26376716	26390301	-	13586	26376716	26376905	190	26390121	26390301	181	26376713	26376715	aag	26390302	26390304	aag
Slycopersicum_v3_LTR_retrotransposon960	Copia_I	84.92	(84,86]	rve/RVT_2	2	SL3.0ch10	26415939	26420927	+	4989	26415939	26416237	299	26420623	26420927	305	26415936	26415938	att	26420928	26420930	att
Slycopersicum_v3_LTR_retrotransposon961	unknown	98.6	(98,100]	Retrotrans_gag	4	SL3.0ch10	26486631	26497903	+	11273	26486631	26488204	1574	26496332	26497903	1572	26486628	26486630	cag	26497904	26497906	cag
Slycopersicum_v3_LTR_retrotransposon962	Gypsy107-I_Dr	82.91	(82,84]	Retrotrans_gag/RVT_1	0	SL3.0ch10	26527149	26536144	+	8996	26527149	26527655	507	26535636	26536144	509	26527146	26527148	cct	26536145	26536147	cct
Slycopersicum_v3_LTR_retrotransposon963	unknown	79.65	(78,80]	Retrotrans_gag	0	SL3.0ch10	26730360	26735363	-	5004	26730360	26730698	339	26735032	26735363	332	26730357	26730359	gag	26735364	26735366	gag
Slycopersicum_v3_LTR_retrotransposon964	unknown	92.58	(92,94]	NA	1	SL3.0ch10	26780705	26791737	+	11033	26780705	26782281	1577	26790162	26791737	1576	26780702	26780704	ata	26791738	26791740	ata
Slycopersicum_v3_LTR_retrotransposon965	Gypsy69-I_DR	84.25	(84,86]	rve	1	SL3.0ch10	26799401	26807501	-	8101	26799401	26799920	520	26806975	26807501	527	26799398	26799400	ttg	26807502	26807504	ttg
Slycopersicum_v3_LTR_retrotransposon966	Copia1-I_DM	93.45	(92,94]	rve/RVT_2	2	SL3.0ch10	26827787	26832783	-	4997	26827787	26828290	504	26832284	26832783	500	26827784	26827786	gat	26832784	26832786	gat
Slycopersicum_v3_LTR_retrotransposon967	unknown	94.97	(94,96]	Retrotrans_gag	8	SL3.0ch10	27010989	27017990	+	7002	27010989	27011701	713	27017275	27017990	716	27010986	27010988	aca	27017991	27017993	aca
Slycopersicum_v3_LTR_retrotransposon968	Gypsy62-I_DR	85.4	(84,86]	RVT_1/rve	2	SL3.0ch10	27185120	27194473	-	9354	27185120	27186174	1055	27193423	27194473	1051	27185117	27185119	gaa	27194474	27194476	gaa
Slycopersicum_v3_LTR_retrotransposon969	Copia_I	94.19	(94,96]	rve/RVT_2	8	SL3.0ch10	27260285	27264934	-	4650	27260285	27260542	258	27264677	27264934	258	27260282	27260284	tct	27264935	27264937	tct
Slycopersicum_v3_LTR_retrotransposon970	Copia_I	95.52	(94,96]	rve/RVT_2	3	SL3.0ch10	27317639	27322221	+	4583	27317639	27317922	284	27321932	27322221	290	27317636	27317638	gta	27322222	27322224	gta
Slycopersicum_v3_LTR_retrotransposon971	Copia_I	92.61	(92,94]	rve/RVT_2	3	SL3.0ch10	27355216	27360519	+	5304	27355216	27355770	555	27359968	27360519	552	27355213	27355215	agt	27360520	27360522	agt
Slycopersicum_v3_LTR_retrotransposon972	Gypsy69-I_DR	93.84	(92,94]	Retrotrans_gag/RVT_1/rve	3	SL3.0ch10	27530456	27535623	-	5168	27530456	27530666	211	27535416	27535623	208	27530453	27530455	ttt	27535624	27535626	ttt
Slycopersicum_v3_LTR_retrotransposon973	ZAM_I	78.92	(78,80]	NA	0	SL3.0ch10	27723550	27738689	+	15140	27723550	27724014	465	27738225	27738689	465	27723547	27723549	cat	27738690	27738692	cat
Slycopersicum_v3_LTR_retrotransposon974	ACCORD_I	80.14	(80,82]	Retrotrans_gag/RVT_1/rve	1	SL3.0ch10	28077513	28094696	-	17184	28077513	28078230	718	28093977	28094696	720	28077510	28077512	taa	28094697	28094699	taa
Slycopersicum_v3_LTR_retrotransposon975	QUASIMODO2-I_DM	85.59	(84,86]	RVT_1/rve	1	SL3.0ch10	28289586	28300069	+	10484	28289586	28289916	331	28299730	28300069	340	28289583	28289585	cct	28300070	28300072	cct
Slycopersicum_v3_LTR_retrotransposon976	Copia_I	90.88	(90,92]	rve/RVT_2	1	SL3.0ch10	28771901	28776465	-	4565	28771901	28772218	318	28776150	28776465	316	28771898	28771900	ctt	28776466	28776468	ctt
Slycopersicum_v3_LTR_retrotransposon977	QUASIMODO2-I_DM	83.12	(82,84]	Retrotrans_gag	0	SL3.0ch10	28896039	28903907	+	7869	28896039	28896352	314	28903597	28903907	311	28896036	28896038	aaa	28903908	28903910	aaa
Slycopersicum_v3_LTR_retrotransposon978	Copia1-I_DM	88.18	(88,90]	rve/RVT_2	0	SL3.0ch10	29012783	29017461	+	4679	29012783	29013095	313	29017149	29017461	313	29012780	29012782	gtt	29017462	29017464	gtt
Slycopersicum_v3_LTR_retrotransposon979	QUASIMODO2-I_DM	93.86	(92,94]	Retrotrans_gag/RVT_1/rve	2	SL3.0ch10	29086117	29098488	+	12372	29086117	29087710	1594	29096893	29098488	1596	29086112	29086116	ctaag	29098489	29098493	ctaag
Slycopersicum_v3_LTR_retrotransposon980	unknown	87.97	(86,88]	NA	0	SL3.0ch10	29204186	29209805	-	5620	29204186	29204933	748	29209062	29209805	744	29204183	29204185	aag	29209806	29209808	aag
Slycopersicum_v3_LTR_retrotransposon981	unknown	83.22	(82,84]	NA	0	SL3.0ch10	29219116	29224295	-	5180	29219116	29219263	148	29224147	29224295	149	29219113	29219115	atg	29224296	29224298	atg
Slycopersicum_v3_LTR_retrotransposon982	Copia_I	90.78	(90,92]	rve/RVT_2	3	SL3.0ch10	29295505	29300031	-	4527	29295505	29295786	282	29299751	29300031	281	29295502	29295504	tta	29300032	29300034	tta
Slycopersicum_v3_LTR_retrotransposon983	Gypsy-173_DR-I	77.42	(76,78]	RVT_1	0	SL3.0ch10	29371564	29378229	+	6666	29371564	29371988	425	29377796	29378229	434	29371561	29371563	ata	29378230	29378232	ata
Slycopersicum_v3_LTR_retrotransposon984	unknown	93.18	(92,94]	NA	0	SL3.0ch10	29531468	29537816	-	6349	29531468	29533095	1628	29536192	29537816	1625	29531465	29531467	gta	29537817	29537819	gta
Slycopersicum_v3_LTR_retrotransposon985	FROGGER_I	98.52	(98,100]	Retrotrans_gag/rve/RVT_2	4	SL3.0ch10	29723063	29728412	+	5350	29723063	29723332	270	29728143	29728412	270	29723059	29723062	tcct	29728413	29728416	tcct
Slycopersicum_v3_LTR_retrotransposon986	unknown	80.34	(80,82]	NA	0	SL3.0ch10	29737297	29743059	-	5763	29737297	29737891	595	29742468	29743059	592	29737294	29737296	aat	29743060	29743062	aat
Slycopersicum_v3_LTR_retrotransposon987	Gypsy62-I_DR	83.53	(82,84]	Retrotrans_gag	0	SL3.0ch10	29882748	29890081	-	7334	29882748	29883093	346	29889740	29890081	342	29882745	29882747	att	29890082	29890084	att
Slycopersicum_v3_LTR_retrotransposon988	Copia_I	90.24	(90,92]	rve/RVT_2	0	SL3.0ch10	29917812	29923474	-	5663	29917812	29918364	553	29922922	29923474	553	29917809	29917811	atc	29923475	29923477	atc
Slycopersicum_v3_LTR_retrotransposon989	unknown	89.77	(88,90]	NA	2	SL3.0ch10	29926374	29935297	-	8924	29926374	29927947	1574	29933729	29935297	1569	29926370	29926373	ttac	29935298	29935301	ttac
Slycopersicum_v3_LTR_retrotransposon990	Copia_I	90.5	(90,92]	Retrotrans_gag/rve/RVT_2	2	SL3.0ch10	29958730	29963837	+	5108	29958730	29958964	235	29963596	29963837	242	29958727	29958729	tat	29963838	29963840	tat
Slycopersicum_v3_LTR_retrotransposon991	Gypsy69-I_DR	80.89	(80,82]	RVT_1/rve	0	SL3.0ch10	30016807	30027711	-	10905	30016807	30017947	1141	30026580	30027711	1132	30016804	30016806	gaa	30027712	30027714	gaa
Slycopersicum_v3_LTR_retrotransposon992	unknown	76.27	(76,78]	Retrotrans_gag	0	SL3.0ch10	30129260	30134022	+	4763	30129260	30129870	611	30133416	30134022	607	30129257	30129259	gtt	30134023	30134025	gtt
Slycopersicum_v3_LTR_retrotransposon993	QUASIMODO2-I_DM	80.29	(80,82]	rve	0	SL3.0ch10	30244051	30263826	-	19776	30244051	30244400	350	30263484	30263826	343	30244048	30244050	ttc	30263827	30263829	ttc
Slycopersicum_v3_LTR_retrotransposon994	Gypsy62-I_DR	81.56	(80,82]	NA	0	SL3.0ch10	30481031	30491335	+	10305	30481031	30481202	172	30491157	30491335	179	30481028	30481030	ctt	30491336	30491338	ctt
Slycopersicum_v3_LTR_retrotransposon995	unknown	80.28	(80,82]	Retrotrans_gag	0	SL3.0ch10	30717060	30725497	-	8438	30717060	30717347	288	30725209	30725497	289	30717057	30717059	ttg	30725498	30725500	ttg
Slycopersicum_v3_LTR_retrotransposon996	DNA9-3_DR	70.87	[70,72]	NA	0	SL3.0ch10	30768663	30780371	-	11709	30768663	30768775	113	30780245	30780371	127	30768660	30768662	gat	30780372	30780374	gat
Slycopersicum_v3_LTR_retrotransposon997	MDG3_I	81.26	(80,82]	Retrotrans_gag	0	SL3.0ch10	31197871	31206637	-	8767	31197871	31198313	443	31206204	31206637	434	31197868	31197870	taa	31206638	31206640	taa
Slycopersicum_v3_LTR_retrotransposon998	Copia_I	87.23	(86,88]	rve/RVT_2	1	SL3.0ch10	31230767	31235467	-	4701	31230767	31230950	184	31235280	31235467	188	31230763	31230766	ttgt	31235468	31235471	ttgt
Slycopersicum_v3_LTR_retrotransposon999	Copia_I	92.87	(92,94]	RVT_2	0	SL3.0ch10	31336443	31342602	-	6160	31336443	31337312	870	31341738	31342602	865	31336440	31336442	tat	31342603	31342605	tat
Slycopersicum_v3_LTR_retrotransposon1000	Copia1-I_DR	96.62	(96,98]	Retrotrans_gag/rve/RVT_2	4	SL3.0ch10	31378014	31382996	-	4983	31378014	31378250	237	31382764	31382996	233	31378009	31378013	aactt	31382997	31383001	aactt
Slycopersicum_v3_LTR_retrotransposon1001	unknown	79.46	(78,80]	NA	0	SL3.0ch10	31473259	31478880	.	5622	31473259	31473702	444	31478433	31478880	448	31473256	31473258	ttt	31478881	31478883	ttt
Slycopersicum_v3_LTR_retrotransposon1002	tRNA-Leu-TTG	83.31	(82,84]	NA	0	SL3.0ch10	31544035	31551028	-	6994	31544035	31544729	695	31550335	31551028	694	31544032	31544034	aaa	31551029	31551031	aaa
Slycopersicum_v3_LTR_retrotransposon1003	FROGGER_I	95.83	(94,96]	rve/RVT_2	2	SL3.0ch10	31614065	31619056	+	4992	31614065	31614352	288	31618769	31619056	288	31614060	31614064	aactt	31619057	31619061	aactt
Slycopersicum_v3_LTR_retrotransposon1004	Copia_I	96.82	(96,98]	rve/RVT_2	3	SL3.0ch10	31681785	31687597	+	5813	31681785	31682444	660	31686939	31687597	659	31681780	31681784	taaaa	31687598	31687602	taaaa
Slycopersicum_v3_LTR_retrotransposon1005	Gypsy62-I_DR	96.69	(96,98]	Retrotrans_gag/RVT_1/rve	5	SL3.0ch10	32212012	32217522	-	5511	32212012	32212192	181	32217342	32217522	181	32212009	32212011	ggc	32217523	32217525	ggc
Slycopersicum_v3_LTR_retrotransposon1006	Gypsy62-I_DR	84.67	(84,86]	Retrotrans_gag/RVT_1	2	SL3.0ch10	32237926	32244144	+	6219	32237926	32238075	150	32243996	32244144	149	32237923	32237925	ctc	32244145	32244147	ctc
Slycopersicum_v3_LTR_retrotransposon1007	Copia_I	95.42	(94,96]	rve/RVT_2	3	SL3.0ch10	32338571	32343155	+	4585	32338571	32338832	262	32342898	32343155	258	32338568	32338570	aat	32343156	32343158	aat
Slycopersicum_v3_LTR_retrotransposon1008	Gypsy62-I_DR	85.28	(84,86]	Retrotrans_gag/RVT_1	0	SL3.0ch10	32504259	32513049	+	8791	32504259	32504883	625	32512425	32513049	625	32504256	32504258	tta	32513050	32513052	tta
Slycopersicum_v3_LTR_retrotransposon1009	Copia_I	83.74	(82,84]	rve/RVT_2	0	SL3.0ch10	32626783	32631675	+	4893	32626783	32626905	123	32631553	32631675	123	32626780	32626782	tag	32631676	32631678	tag
Slycopersicum_v3_LTR_retrotransposon1010	DNA8-25_DR	70.09	[70,72]	NA	0	SL3.0ch10	32672681	32680525	.	7845	32672681	32672783	103	32680419	32680525	107	32672678	32672680	aat	32680526	32680528	aat
Slycopersicum_v3_LTR_retrotransposon1011	Gypsy107-I_Dr	81.99	(80,82]	Retrotrans_gag/RVT_1	0	SL3.0ch10	32767453	32776184	-	8732	32767453	32768735	1283	32774891	32776184	1294	32767450	32767452	ata	32776185	32776187	ata
Slycopersicum_v3_LTR_retrotransposon1012	unknown	78.33	(78,80]	NA	0	SL3.0ch10	33087004	33093265	-	6262	33087004	33087469	466	33092804	33093265	462	33087001	33087003	gta	33093266	33093268	gta
Slycopersicum_v3_LTR_retrotransposon1013	unknown	76.83	(76,78]	NA	0	SL3.0ch10	33449941	33456693	-	6753	33449941	33450623	683	33455999	33456693	695	33449937	33449940	taca	33456694	33456697	taca
Slycopersicum_v3_LTR_retrotransposon1014	Gypsy89-I_DR	96.79	(96,98]	Retrotrans_gag/RVT_1	2	SL3.0ch10	33594030	33602653	-	8624	33594030	33596083	2054	33600595	33602653	2059	33594027	33594029	tgg	33602654	33602656	tgg
Slycopersicum_v3_LTR_retrotransposon1015	DNA8-25_DR	91.39	(90,92]	NA	0	SL3.0ch10	33925493	33930728	+	5236	33925493	33926154	662	33930071	33930728	658	33925488	33925492	catca	33930729	33930733	catca
Slycopersicum_v3_LTR_retrotransposon1016	Copia_I	87.72	(86,88]	rve/RVT_2	1	SL3.0ch10	34139745	34145047	+	5303	34139745	34140142	398	34144649	34145047	399	34139742	34139744	agt	34145048	34145050	agt
Slycopersicum_v3_LTR_retrotransposon1017	unknown	79.81	(78,80]	NA	0	SL3.0ch10	34173058	34179377	+	6320	34173058	34173995	938	34178432	34179377	946	34173055	34173057	cat	34179378	34179380	cat
Slycopersicum_v3_LTR_retrotransposon1018	Copia_I	85.65	(84,86]	RVT_2	0	SL3.0ch10	34236057	34240709	+	4653	34236057	34236265	209	34240506	34240709	204	34236054	34236056	agt	34240710	34240712	agt
Slycopersicum_v3_LTR_retrotransposon1019	Gypsy62-I_DR	84.62	(84,86]	Retrotrans_gag/RVT_1	0	SL3.0ch10	34380380	34390708	-	10329	34380380	34381972	1593	34389117	34390708	1592	34380377	34380379	aaa	34390709	34390711	aaa
Slycopersicum_v3_LTR_retrotransposon1020	unknown	88.81	(88,90]	NA	0	SL3.0ch10	34520273	34528703	+	8431	34520273	34520544	272	34528427	34528703	277	34520270	34520272	gaa	34528704	34528706	gaa
Slycopersicum_v3_LTR_retrotransposon1021	unknown	75.12	(74,76]	NA	0	SL3.0ch10	34722798	34728284	.	5487	34722798	34722998	201	34728085	34728284	200	34722795	34722797	ttg	34728285	34728287	ttg
Slycopersicum_v3_LTR_retrotransposon1022	Copia_I	93.68	(92,94]	rve/RVT_2	3	SL3.0ch10	34783944	34788522	-	4579	34783944	34784228	285	34788239	34788522	284	34783941	34783943	cca	34788523	34788525	cca
Slycopersicum_v3_LTR_retrotransposon1023	Copia_I	93.31	(92,94]	Retrotrans_gag/rve/RVT_2	3	SL3.0ch10	34790429	34795777	-	5349	34790429	34790682	254	34795527	34795777	251	34790424	34790428	cttcc	34795778	34795782	cttcc
Slycopersicum_v3_LTR_retrotransposon1024	unknown	82.14	(82,84]	NA	0	SL3.0ch10	34798701	34804954	.	6254	34798701	34798896	196	34804760	34804954	195	34798694	34798700	attaatt	34804955	34804961	attaatt
Slycopersicum_v3_LTR_retrotransposon1025	Gypsy45-I_DR	94.6	(94,96]	Retrotrans_gag/RVT_1/RNase_H/rve	2	SL3.0ch10	34815053	34825077	-	10025	34815053	34815847	795	34824282	34825077	796	34815049	34815052	gacg	34825078	34825081	gacg
Slycopersicum_v3_LTR_retrotransposon1026	Copia_I	85.25	(84,86]	rve/RVT_2	0	SL3.0ch10	34851724	34857430	-	5707	34851724	34851905	182	34857248	34857430	183	34851721	34851723	cag	34857431	34857433	cag
Slycopersicum_v3_LTR_retrotransposon1027	Copia_I	92.09	(92,94]	rve/RVT_2	4	SL3.0ch10	34913836	34918566	-	4731	34913836	34914043	208	34918352	34918566	215	34913833	34913835	aat	34918567	34918569	aat
Slycopersicum_v3_LTR_retrotransposon1028	FROGGER_I	96.65	(96,98]	rve/RVT_2	5	SL3.0ch10	34922873	34932530	-	9658	34922873	34923709	837	34931697	34932530	834	34922870	34922872	gaa	34932531	34932533	gaa
Slycopersicum_v3_LTR_retrotransposon1029	Copia_I	87.54	(86,88]	rve/RVT_2	2	SL3.0ch10	34936193	34941446	-	5254	34936193	34936762	570	34940883	34941446	564	34936190	34936192	gga	34941447	34941449	gga
Slycopersicum_v3_LTR_retrotransposon1030	unknown	77.61	(76,78]	NA	0	SL3.0ch10	35009987	35015201	.	5215	35009987	35010435	449	35014751	35015201	451	35009984	35009986	gga	35015202	35015204	gga
Slycopersicum_v3_LTR_retrotransposon1031	Gypsy69-I_DR	81.25	(80,82]	NA	0	SL3.0ch10	35059438	35064905	+	5468	35059438	35059672	235	35064666	35064905	240	35059435	35059437	gtt	35064906	35064908	gtt
Slycopersicum_v3_LTR_retrotransposon1032	Gypsy69-I_DR	95.12	(94,96]	Retrotrans_gag/RVT_1/rve	3	SL3.0ch10	35150291	35159040	-	8750	35150291	35152090	1800	35157238	35159040	1803	35150288	35150290	gat	35159041	35159043	gat
Slycopersicum_v3_LTR_retrotransposon1033	Gypsy62-I_DR	70.18	[70,72]	Retrotrans_gag/RVT_1	0	SL3.0ch10	35608854	35631290	+	22437	35608854	35608967	114	35631186	35631290	105	35608851	35608853	aca	35631291	35631293	aca
Slycopersicum_v3_LTR_retrotransposon1034	Gypsy62-I_DR	81.18	(80,82]	NA	0	SL3.0ch10	35747219	35754625	+	7407	35747219	35747791	573	35754052	35754625	574	35747216	35747218	aag	35754626	35754628	aag
Slycopersicum_v3_LTR_retrotransposon1035	QUASIMODO2-I_DM	84.59	(84,86]	rve	0	SL3.0ch10	35832821	35841609	+	8789	35832821	35833136	316	35841292	35841609	318	35832818	35832820	ttg	35841610	35841612	ttg
Slycopersicum_v3_LTR_retrotransposon1036	Gypsy62-I_DR	82.08	(82,84]	RVT_1	0	SL3.0ch10	35975252	35985081	-	9830	35975252	35976855	1604	35983475	35985081	1607	35975249	35975251	tta	35985082	35985084	tta
Slycopersicum_v3_LTR_retrotransposon1037	Copia_I	88.43	(88,90]	rve/RVT_2	0	SL3.0ch10	36024258	36029514	-	5257	36024258	36025246	989	36028521	36029514	994	36024255	36024257	tgt	36029515	36029517	tgt
Slycopersicum_v3_LTR_retrotransposon1038	Gypsy69-I_DR	82.07	(82,84]	RVT_1	0	SL3.0ch10	36181427	36187576	-	6150	36181427	36181967	541	36187046	36187576	531	36181424	36181426	tga	36187577	36187579	tga
Slycopersicum_v3_LTR_retrotransposon1039	Copia_I	87.42	(86,88]	RVT_2/RVT_1	12	SL3.0ch10	36212372	36240041	-	27670	36212372	36212694	323	36239716	36240041	326	36212369	36212371	act	36240042	36240044	act
Slycopersicum_v3_LTR_retrotransposon1040	unknown	80.09	(80,82]	Retrotrans_gag	0	SL3.0ch10	36557950	36563860	-	5911	36557950	36558582	633	36563231	36563860	630	36557947	36557949	tta	36563861	36563863	tta
Slycopersicum_v3_LTR_retrotransposon1041	MDG3_I	97.46	(96,98]	RVT_1	13	SL3.0ch10	36629144	36638044	-	8901	36629144	36629773	630	36637416	36638044	629	36629138	36629143	gaataa	36638045	36638050	gaataa
Slycopersicum_v3_LTR_retrotransposon1042	unknown	96.68	(96,98]	Retrotrans_gag	2	SL3.0ch10	36775129	36786403	+	11275	36775129	36776694	1566	36784837	36786403	1567	36775125	36775128	ctaa	36786404	36786407	ctaa
Slycopersicum_v3_LTR_retrotransposon1043	unknown	79.78	(78,80]	NA	0	SL3.0ch10	37135118	37139999	+	4882	37135118	37135849	732	37139274	37139999	726	37135115	37135117	ata	37140000	37140002	ata
Slycopersicum_v3_LTR_retrotransposon1044	QUASIMODO2-I_DM	84.66	(84,86]	RVT_1/rve	0	SL3.0ch10	37178804	37191704	-	12901	37178804	37179794	991	37190718	37191704	987	37178799	37178803	gacac	37191705	37191709	gacac
Slycopersicum_v3_LTR_retrotransposon1045	Gypsy-173_DR-I	79.23	(78,80]	Retrotrans_gag/RVT_1	0	SL3.0ch10	37192400	37205057	-	12658	37192400	37193535	1136	37203925	37205057	1133	37192397	37192399	gtc	37205058	37205060	gtc
Slycopersicum_v3_LTR_retrotransposon1046	unknown	94.95	(94,96]	NA	1	SL3.0ch10	37392340	37400031	+	7692	37392340	37393587	1248	37398790	37400031	1242	37392337	37392339	tta	37400032	37400034	tta
Slycopersicum_v3_LTR_retrotransposon1047	unknown	80.85	(80,82]	NA	0	SL3.0ch10	37532520	37537800	-	5281	37532520	37533083	564	37537238	37537800	563	37532517	37532519	aat	37537801	37537803	aat
Slycopersicum_v3_LTR_retrotransposon1048	Gypsy69-I_DR	83.33	(82,84]	Retrotrans_gag/RVT_1	0	SL3.0ch10	37703557	37712863	+	9307	37703557	37703940	384	37712484	37712863	380	37703554	37703556	aat	37712864	37712866	aat
Slycopersicum_v3_LTR_retrotransposon1049	Gypsy62-I_DR	85.77	(84,86]	RVT_1/rve	0	SL3.0ch10	37796171	37803902	-	7732	37796171	37796662	492	37803413	37803902	490	37796168	37796170	atc	37803903	37803905	atc
Slycopersicum_v3_LTR_retrotransposon1050	Gypsy-173_DR-I	86.9	(86,88]	RVT_1/rve	0	SL3.0ch10	37832497	37839342	+	6846	37832497	37833084	588	37838761	37839342	582	37832494	37832496	aag	37839343	37839345	aag
Slycopersicum_v3_LTR_retrotransposon1051	unknown	87.93	(86,88]	NA	0	SL3.0ch10	37896321	37903028	-	6708	37896321	37897478	1158	37901869	37903028	1160	37896318	37896320	tgt	37903029	37903031	tgt
Slycopersicum_v3_LTR_retrotransposon1052	unknown	91.89	(90,92]	NA	0	SL3.0ch10	37954678	37966460	+	11783	37954678	37954820	143	37966313	37966460	148	37954675	37954677	tct	37966461	37966463	tct
Slycopersicum_v3_LTR_retrotransposon1053	Copia_I	93.24	(92,94]	Retrotrans_gag/rve/RVT_2	1	SL3.0ch10	38026407	38031084	-	4678	38026407	38026552	146	38030937	38031084	148	38026404	38026406	ttt	38031085	38031087	ttt
Slycopersicum_v3_LTR_retrotransposon1054	QUASIMODO_I	80.29	(80,82]	Retrotrans_gag/RVT_1	0	SL3.0ch10	38209529	38221443	-	11915	38209529	38209944	416	38221034	38221443	410	38209526	38209528	ata	38221444	38221446	ata
Slycopersicum_v3_LTR_retrotransposon1055	Gypsy62-I_DR	79.4	(78,80]	Retrotrans_gag	0	SL3.0ch10	38243732	38252309	-	8578	38243732	38244100	369	38251941	38252309	369	38243729	38243731	att	38252310	38252312	att
Slycopersicum_v3_LTR_retrotransposon1056	unknown	81.38	(80,82]	NA	0	SL3.0ch10	38338446	38343062	.	4617	38338446	38338878	433	38342628	38343062	435	38338443	38338445	ata	38343063	38343065	ata
Slycopersicum_v3_LTR_retrotransposon1057	unknown	80.96	(80,82]	NA	0	SL3.0ch10	38350232	38356126	-	5895	38350232	38350994	763	38355360	38356126	767	38350229	38350231	att	38356127	38356129	att
Slycopersicum_v3_LTR_retrotransposon1058	Copia_I	91.22	(90,92]	rve/RVT_2	2	SL3.0ch10	38359204	38363831	+	4628	38359204	38359499	296	38363536	38363831	296	38359201	38359203	aaa	38363832	38363834	aaa
Slycopersicum_v3_LTR_retrotransposon1059	unknown	87.09	(86,88]	NA	0	SL3.0ch10	38456040	38463179	.	7140	38456040	38456672	633	38462545	38463179	635	38456037	38456039	tct	38463180	38463182	tct
Slycopersicum_v3_LTR_retrotransposon1060	unknown	85.2	(84,86]	NA	0	SL3.0ch10	38524273	38529918	+	5646	38524273	38524887	615	38529315	38529918	604	38524270	38524272	ttt	38529919	38529921	ttt
Slycopersicum_v3_LTR_retrotransposon1061	Gypsy107-I_Dr	83.24	(82,84]	Retrotrans_gag/RVT_1	0	SL3.0ch10	38539655	38544181	-	4527	38539655	38539836	182	38543997	38544181	185	38539652	38539654	tat	38544182	38544184	tat
Slycopersicum_v3_LTR_retrotransposon1062	Copia1-I_DM	91.52	(90,92]	rve/RVT_2	0	SL3.0ch10	38564670	38569421	+	4752	38564670	38564948	279	38569139	38569421	283	38564667	38564669	atg	38569422	38569424	atg
Slycopersicum_v3_LTR_retrotransposon1063	QUASIMODO2-I_DM	81.73	(80,82]	RVT_1	1	SL3.0ch10	38823314	38835676	-	12363	38823314	38824123	810	38834877	38835676	800	38823311	38823313	aca	38835677	38835679	aca
Slycopersicum_v3_LTR_retrotransposon1064	Gypsy62-I_DR	79.64	(78,80]	Retrotrans_gag/rve	1	SL3.0ch10	39448608	39460445	-	11838	39448608	39449326	719	39459719	39460445	727	39448605	39448607	tta	39460446	39460448	tta
Slycopersicum_v3_LTR_retrotransposon1065	unknown	81.05	(80,82]	NA	1	SL3.0ch10	39490107	39499581	-	9475	39490107	39490354	248	39499349	39499581	233	39490104	39490106	cta	39499582	39499584	cta
Slycopersicum_v3_LTR_retrotransposon1066	Copia_I	87.56	(86,88]	Retrotrans_gag/rve/RVT_2	4	SL3.0ch10	39907511	39912612	+	5102	39907511	39907719	209	39912422	39912612	191	39907508	39907510	tag	39912613	39912615	tag
Slycopersicum_v3_LTR_retrotransposon1067	Copia1-I_DM	93.66	(92,94]	rve/RVT_2	1	SL3.0ch10	39966765	39971310	+	4546	39966765	39967030	266	39971043	39971310	268	39966762	39966764	agc	39971311	39971313	agc
Slycopersicum_v3_LTR_retrotransposon1068	QUASIMODO2-I_DM	83.53	(82,84]	RVT_1/rve	1	SL3.0ch10	40089599	40102711	+	13113	40089599	40090721	1123	40101594	40102711	1118	40089596	40089598	tga	40102712	40102714	tga
Slycopersicum_v3_LTR_retrotransposon1069	Copia1-I_DM	93.9	(92,94]	rve/RVT_2	3	SL3.0ch10	40126934	40132949	-	6016	40126934	40127654	721	40132237	40132949	713	40126931	40126933	act	40132950	40132952	act
Slycopersicum_v3_LTR_retrotransposon1070	DNA8-25_DR	74.36	(74,76]	NA	0	SL3.0ch10	40140767	40145458	+	4692	40140767	40140883	117	40145344	40145458	115	40140764	40140766	tat	40145459	40145461	tat
Slycopersicum_v3_LTR_retrotransposon1071	Copia_I	90.41	(90,92]	rve/RVT_2	3	SL3.0ch10	40146801	40152418	+	5618	40146801	40147144	344	40152080	40152418	339	40146798	40146800	tta	40152419	40152421	tta
Slycopersicum_v3_LTR_retrotransposon1072	MMVL30-int	92.2	(92,94]	Retrotrans_gag	0	SL3.0ch10	40173305	40180169	+	6865	40173305	40174175	871	40179298	40180169	872	40173302	40173304	aat	40180170	40180172	aat
Slycopersicum_v3_LTR_retrotransposon1073	DNA-2-12_DR	71.96	[70,72]	NA	0	SL3.0ch10	40393033	40401554	.	8522	40393033	40393133	101	40401448	40401554	107	40393030	40393032	ctc	40401555	40401557	ctc
Slycopersicum_v3_LTR_retrotransposon1074	Copia1-I_DM	94.03	(94,96]	rve/RVT_2	1	SL3.0ch10	40434604	40440108	-	5505	40434604	40434934	331	40439774	40440108	335	40434601	40434603	aat	40440109	40440111	aat
Slycopersicum_v3_LTR_retrotransposon1075	Copia1-I_DM	90.04	(90,92]	rve/RVT_2	0	SL3.0ch10	40477369	40481882	-	4514	40477369	40477639	271	40481620	40481882	263	40477366	40477368	gtt	40481883	40481885	gtt
Slycopersicum_v3_LTR_retrotransposon1076	Copia1-I_DM	91.78	(90,92]	Retrotrans_gag/rve/RVT_2	3	SL3.0ch10	40511402	40516148	+	4747	40511402	40511619	218	40515930	40516148	219	40511399	40511401	aat	40516149	40516151	aat
Slycopersicum_v3_LTR_retrotransposon1077	Copia_I	85.84	(84,86]	RVT_2	0	SL3.0ch10	40628929	40634890	-	5962	40628929	40629255	327	40634552	40634890	339	40628926	40628928	aag	40634891	40634893	aag
Slycopersicum_v3_LTR_retrotransposon1078	unknown	93.17	(92,94]	NA	1	SL3.0ch10	40732623	40741818	+	9196	40732623	40732782	160	40741658	40741818	161	40732620	40732622	tgt	40741819	40741821	tgt
Slycopersicum_v3_LTR_retrotransposon1079	DNA8-25_DR	79.7	(78,80]	NA	1	SL3.0ch10	40758375	40779783	.	21409	40758375	40758640	266	40779513	40779783	271	40758372	40758374	aca	40779784	40779786	aca
Slycopersicum_v3_LTR_retrotransposon1080	QUASIMODO2-I_DM	86.15	(86,88]	rve	0	SL3.0ch10	40782508	40796183	+	13676	40782508	40783846	1339	40794841	40796183	1343	40782505	40782507	gtt	40796184	40796186	gtt
Slycopersicum_v3_LTR_retrotransposon1081	unknown	80	(78,80]	NA	0	SL3.0ch10	40854881	40861283	-	6403	40854881	40855530	650	40860638	40861283	646	40854878	40854880	gaa	40861284	40861286	gaa
Slycopersicum_v3_LTR_retrotransposon1082	Gypsy-25-I_DR	85.71	(84,86]	rve	0	SL3.0ch10	40880097	40885372	+	5276	40880097	40880651	555	40884806	40885372	567	40880094	40880096	ttt	40885373	40885375	ttt
Slycopersicum_v3_LTR_retrotransposon1083	Gypsy62-I_DR	95.1	(94,96]	Retrotrans_gag/RVT_1/rve	1	SL3.0ch10	40991535	40999598	-	8064	40991535	40992529	995	40998598	40999598	1001	40991532	40991534	aca	40999599	40999601	aca
Slycopersicum_v3_LTR_retrotransposon1084	Copia_I	85.34	(84,86]	rve/RVT_2	0	SL3.0ch10	41210506	41217153	+	6648	41210506	41211412	907	41216261	41217153	893	41210502	41210505	ccaa	41217154	41217157	ccaa
Slycopersicum_v3_LTR_retrotransposon1085	Gypsy62-I_DR	78.33	(78,80]	rve	1	SL3.0ch10	41366498	41373550	+	7053	41366498	41366673	176	41373371	41373550	180	41366495	41366497	att	41373551	41373553	att
Slycopersicum_v3_LTR_retrotransposon1086	Copia_I	96.39	(96,98]	rve/RVT_2	5	SL3.0ch10	41507945	41517281	-	9337	41507945	41508775	831	41516457	41517281	825	41507942	41507944	gaa	41517282	41517284	gaa
Slycopersicum_v3_LTR_retrotransposon1087	Copia_I	88.76	(88,90]	RVT_2	1	SL3.0ch10	41547210	41553236	-	6027	41547210	41547475	266	41552970	41553236	267	41547207	41547209	aat	41553237	41553239	aat
Slycopersicum_v3_LTR_retrotransposon1088	Copia_I	90.61	(90,92]	rve/RVT_2	1	SL3.0ch10	41555263	41560910	-	5648	41555263	41555475	213	41560703	41560910	208	41555260	41555262	ttt	41560911	41560913	ttt
Slycopersicum_v3_LTR_retrotransposon1089	Copia_I	86.92	(86,88]	RVT_2	0	SL3.0ch10	41800134	41804765	+	4632	41800134	41800240	107	41804664	41804765	102	41800131	41800133	tgt	41804766	41804768	tgt
Slycopersicum_v3_LTR_retrotransposon1090	Copia_I	75.96	(74,76]	RVT_2	0	SL3.0ch10	41854388	41862952	+	8565	41854388	41854491	104	41862849	41862952	104	41854385	41854387	gct	41862953	41862955	gct
Slycopersicum_v3_LTR_retrotransposon1091	QUASIMODO_I	82.29	(82,84]	Retrotrans_gag	0	SL3.0ch10	41865420	41871664	+	6245	41865420	41865611	192	41871479	41871664	186	41865417	41865419	gta	41871665	41871667	gta
Slycopersicum_v3_LTR_retrotransposon1092	unknown	90.05	(90,92]	Retrotrans_gag	0	SL3.0ch10	41875790	41880798	-	5009	41875790	41876764	975	41879827	41880798	972	41875787	41875789	gag	41880799	41880801	gag
Slycopersicum_v3_LTR_retrotransposon1093	MDG3_I	82.34	(82,84]	NA	0	SL3.0ch10	41945254	41958043	+	12790	41945254	41945955	702	41957354	41958043	690	41945251	41945253	cat	41958044	41958046	cat
Slycopersicum_v3_LTR_retrotransposon1094	unknown	82.64	(82,84]	NA	0	SL3.0ch10	42048544	42054430	-	5887	42048544	42048952	409	42054026	42054430	405	42048541	42048543	ttg	42054431	42054433	ttg
Slycopersicum_v3_LTR_retrotransposon1095	Copia1-I_DM	92.93	(92,94]	rve/RVT_2	14	SL3.0ch10	42078433	42085591	-	7159	42078433	42079176	744	42084842	42085591	750	42078430	42078432	caa	42085592	42085594	caa
Slycopersicum_v3_LTR_retrotransposon1096	Copia_I	88.6	(88,90]	RVT_2	0	SL3.0ch10	42110311	42114917	+	4607	42110311	42110424	114	42114806	42114917	112	42110307	42110310	aata	42114918	42114921	aata
Slycopersicum_v3_LTR_retrotransposon1097	Gypsy-194_DR-I	90.56	(90,92]	Retrotrans_gag/RVT_1/rve	4	SL3.0ch10	42121542	42127543	+	6002	42121542	42121986	445	42127106	42127543	438	42121539	42121541	cag	42127544	42127546	cag
Slycopersicum_v3_LTR_retrotransposon1098	Copia_I	87.8	(86,88]	rve/RVT_2	2	SL3.0ch10	42133939	42138476	+	4538	42133939	42134055	117	42138354	42138476	123	42133936	42133938	cat	42138477	42138479	cat
Slycopersicum_v3_LTR_retrotransposon1099	Copia_I	87.04	(86,88]	rve/RVT_2	3	SL3.0ch10	42312906	42317403	+	4498	42312906	42313121	216	42317199	42317403	205	42312903	42312905	tta	42317404	42317406	tta
Slycopersicum_v3_LTR_retrotransposon1100	Gypsy107-I_Dr	98.64	(98,100]	Retrotrans_gag/RVT_1/rve	4	SL3.0ch10	42328377	42338137	-	9761	42328377	42330647	2271	42335865	42338137	2273	42328372	42328376	gctat	42338138	42338142	gctat
Slycopersicum_v3_LTR_retrotransposon1101	Copia1-I_DM	86.12	(86,88]	rve/RVT_2	0	SL3.0ch10	42383717	42388653	-	4937	42383717	42384164	448	42388200	42388653	454	42383714	42383716	ttg	42388654	42388656	ttg
Slycopersicum_v3_LTR_retrotransposon1102	Gypsy-168-I_DR	72.43	(72,74]	Retrotrans_gag	0	SL3.0ch10	42426591	42431568	+	4978	42426591	42426775	185	42431388	42431568	181	42426588	42426590	aaa	42431569	42431571	aaa
Slycopersicum_v3_LTR_retrotransposon1103	unknown	82.84	(82,84]	Retrotrans_gag	0	SL3.0ch10	42557168	42564723	-	7556	42557168	42558257	1090	42563640	42564723	1084	42557161	42557167	atttcat	42564724	42564730	atttcat
Slycopersicum_v3_LTR_retrotransposon1104	unknown	80.3	(80,82]	NA	0	SL3.0ch10	42622630	42630029	.	7400	42622630	42622887	258	42629766	42630029	264	42622627	42622629	atg	42630030	42630032	atg
Slycopersicum_v3_LTR_retrotransposon1105	Copia_I	92.73	(92,94]	rve/RVT_2	2	SL3.0ch10	42687512	42692988	-	5477	42687512	42687962	451	42692535	42692988	454	42687506	42687511	gctcac	42692989	42692994	gctcac
Slycopersicum_v3_LTR_retrotransposon1106	FROGGER_I	99.5	(98,100]	rve/RVT_2	5	SL3.0ch10	42722009	42727046	+	5038	42722009	42722210	202	42726845	42727046	202	42722004	42722008	actta	42727047	42727051	actta
Slycopersicum_v3_LTR_retrotransposon1107	FROGGER_I	98.88	(98,100]	Retrotrans_gag/rve/RVT_2	4	SL3.0ch10	42784153	42789515	+	5363	42784153	42784421	269	42789247	42789515	269	42784148	42784152	cttta	42789516	42789520	cttta
Slycopersicum_v3_LTR_retrotransposon1108	Copia_I	95.03	(94,96]	Retrotrans_gag/rve/RVT_2	4	SL3.0ch10	42804526	42809581	+	5056	42804526	42804864	339	42809240	42809581	342	42804523	42804525	ttt	42809582	42809584	ttt
Slycopersicum_v3_LTR_retrotransposon1109	Copia_I	87.85	(86,88]	rve/RVT_2	1	SL3.0ch10	42932447	42937925	+	5479	42932447	42932784	338	42937572	42937925	354	42932444	42932446	taa	42937926	42937928	taa
Slycopersicum_v3_LTR_retrotransposon1110	ZAM_I	81.14	(80,82]	RVT_1	0	SL3.0ch10	42976643	42983449	-	6807	42976643	42977363	721	42982735	42983449	715	42976640	42976642	tta	42983450	42983452	tta
Slycopersicum_v3_LTR_retrotransposon1111	Gypsy107-I_Dr	98.42	(98,100]	Retrotrans_gag/RVT_1/rve	2	SL3.0ch10	42987653	42996641	+	8989	42987653	42989547	1895	42994749	42996641	1893	42987650	42987652	gtt	42996642	42996644	gtt
Slycopersicum_v3_LTR_retrotransposon1112	Copia_I	85.31	(84,86]	rve/RVT_2	3	SL3.0ch10	42996769	43001123	+	4355	42996769	42996911	143	43000981	43001123	143	42996766	42996768	cac	43001124	43001126	cac
Slycopersicum_v3_LTR_retrotransposon1113	Gypsy69-I_DR	83.88	(82,84]	Retrotrans_gag/RVT_1	1	SL3.0ch10	43111901	43122944	+	11044	43111901	43112266	366	43122588	43122944	357	43111898	43111900	atg	43122945	43122947	atg
Slycopersicum_v3_LTR_retrotransposon1114	Gypsy62-I_DR	88.15	(88,90]	Retrotrans_gag/RVT_1	1	SL3.0ch10	43146315	43157276	-	10962	43146315	43148659	2345	43154931	43157276	2346	43146312	43146314	caa	43157277	43157279	caa
Slycopersicum_v3_LTR_retrotransposon1115	Gypsy62-I_DR	78.12	(78,80]	RVT_1/rve	0	SL3.0ch10	43180583	43187178	-	6596	43180583	43180804	222	43186955	43187178	224	43180580	43180582	aac	43187179	43187181	aac
Slycopersicum_v3_LTR_retrotransposon1116	Copia1-I_DM	92.92	(92,94]	Retrotrans_gag/rve/RVT_2	2	SL3.0ch10	43420234	43424655	+	4422	43420234	43420459	226	43424433	43424655	223	43420231	43420233	att	43424656	43424658	att
Slycopersicum_v3_LTR_retrotransposon1117	DNA-2-24_DR	79.09	(78,80]	NA	0	SL3.0ch10	43589539	43600308	.	10770	43589539	43590217	679	43599633	43600308	676	43589536	43589538	agg	43600309	43600311	agg
Slycopersicum_v3_LTR_retrotransposon1118	QUASIMODO_I	76.65	(76,78]	NA	0	SL3.0ch10	43616298	43624098	+	7801	43616298	43616757	460	43623628	43624098	471	43616295	43616297	atc	43624099	43624101	atc
Slycopersicum_v3_LTR_retrotransposon1119	Copia_I	87.32	(86,88]	rve/RVT_2	1	SL3.0ch10	43630200	43636200	+	6001	43630200	43631047	848	43635349	43636200	852	43630197	43630199	aaa	43636201	43636203	aaa
Slycopersicum_v3_LTR_retrotransposon1120	Gypsy62-I_DR	82.42	(82,84]	Retrotrans_gag/RVT_1	1	SL3.0ch10	43711599	43730365	+	18767	43711599	43712349	751	43729617	43730365	749	43711596	43711598	taa	43730366	43730368	taa
Slycopersicum_v3_LTR_retrotransposon1121	Gypsy-173_DR-I	83.66	(82,84]	RVT_1	0	SL3.0ch10	43778946	43785776	-	6831	43778946	43779618	673	43785109	43785776	668	43778943	43778945	tct	43785777	43785779	tct
Slycopersicum_v3_LTR_retrotransposon1122	LSU-rRNA_Dme	96.03	(96,98]	NA	1	SL3.0ch10	43816889	43829701	+	12813	43816889	43817039	151	43829552	43829701	150	43816886	43816888	tga	43829702	43829704	tga
Slycopersicum_v3_LTR_retrotransposon1123	Gypsy62-I_DR	84.4	(84,86]	Retrotrans_gag/RVT_1/rve	0	SL3.0ch10	44000617	44007471	+	6855	44000617	44000866	250	44007227	44007471	245	44000614	44000616	aaa	44007472	44007474	aaa
Slycopersicum_v3_LTR_retrotransposon1124	Gypsy145-I_DR	83.11	(82,84]	RVT_1	0	SL3.0ch10	44049340	44054374	-	5035	44049340	44049485	146	44054227	44054374	148	44049336	44049339	taca	44054375	44054378	taca
Slycopersicum_v3_LTR_retrotransposon1125	DNA8-25_DR	79.66	(78,80]	NA	0	SL3.0ch10	44112811	44117848	.	5038	44112811	44112928	118	44117731	44117848	118	44112807	44112810	acca	44117849	44117852	acca
Slycopersicum_v3_LTR_retrotransposon1126	Copia_I	94.99	(94,96]	rve/RVT_2/RNase_H	3	SL3.0ch10	44168413	44173950	+	5538	44168413	44169151	739	44173213	44173950	738	44168408	44168412	tgttc	44173951	44173955	tgttc
Slycopersicum_v3_LTR_retrotransposon1127	Gypsy69-I_DR	83.42	(82,84]	RVT_1	0	SL3.0ch10	44197582	44207181	+	9600	44197582	44197768	187	44206995	44207181	187	44197579	44197581	aac	44207182	44207184	aac
Slycopersicum_v3_LTR_retrotransposon1128	Gypsy69-I_DR	80.66	(80,82]	Retrotrans_gag/RVT_1	1	SL3.0ch10	44268776	44276119	-	7344	44268776	44269106	331	44275794	44276119	326	44268773	44268775	att	44276120	44276122	att
Slycopersicum_v3_LTR_retrotransposon1129	Copia1-I_DM	81.88	(80,82]	rve/RVT_2	0	SL3.0ch10	44286297	44291582	+	5286	44286297	44286442	146	44291434	44291582	149	44286292	44286296	atctt	44291583	44291587	atctt
Slycopersicum_v3_LTR_retrotransposon1130	Copia1-I_DM	90.22	(90,92]	rve/RVT_2	0	SL3.0ch10	44294464	44298864	-	4401	44294464	44294739	276	44298593	44298864	272	44294461	44294463	gtt	44298865	44298867	gtt
Slycopersicum_v3_LTR_retrotransposon1131	Copia_I	86.83	(86,88]	RVT_2	0	SL3.0ch10	44308616	44313906	+	5291	44308616	44308782	167	44313741	44313906	166	44308613	44308615	ata	44313907	44313909	ata
Slycopersicum_v3_LTR_retrotransposon1132	Copia_I	88.59	(88,90]	rve/RVT_2	3	SL3.0ch10	44473679	44483367	+	9689	44473679	44474563	885	44482474	44483367	894	44473676	44473678	ttt	44483368	44483370	ttt
Slycopersicum_v3_LTR_retrotransposon1133	QUASIMODO2-I_DM	88.89	(88,90]	RVT_1/rve	4	SL3.0ch10	44484970	44490659	-	5690	44484970	44485293	324	44490337	44490659	323	44484967	44484969	ttt	44490660	44490662	ttt
Slycopersicum_v3_LTR_retrotransposon1134	Gypsy-173_DR-I	82.77	(82,84]	Retrotrans_gag/RVT_1/rve	0	SL3.0ch10	44493823	44500453	+	6631	44493823	44494298	476	44499981	44500453	473	44493820	44493822	ttt	44500454	44500456	ttt
Slycopersicum_v3_LTR_retrotransposon1135	ACCORD_I	87.28	(86,88]	Retrotrans_gag/RVT_1/rve	0	SL3.0ch10	44504730	44517031	-	12302	44504730	44505476	747	44516289	44517031	743	44504727	44504729	tta	44517032	44517034	tta
Slycopersicum_v3_LTR_retrotransposon1136	Copia1-I_DM	91.73	(90,92]	rve	0	SL3.0ch10	44609809	44614421	-	4613	44609809	44610081	273	44614144	44614421	278	44609806	44609808	aga	44614422	44614424	aga
Slycopersicum_v3_LTR_retrotransposon1137	Copia_I	93.69	(92,94]	rve/RVT_2	3	SL3.0ch10	44707224	44711899	-	4676	44707224	44707429	206	44711695	44711899	205	44707219	44707223	tttca	44711900	44711904	tttca
Slycopersicum_v3_LTR_retrotransposon1138	Copia_I	82.22	(82,84]	rve/RVT_2	1	SL3.0ch10	44838595	44843375	-	4781	44838595	44838729	135	44843246	44843375	130	44838592	44838594	aat	44843376	44843378	aat
Slycopersicum_v3_LTR_retrotransposon1139	Gypsy-173_DR-I	84.15	(84,86]	Retrotrans_gag/RVT_1	0	SL3.0ch10	44950069	44958866	+	8798	44950069	44951821	1753	44957107	44958866	1760	44950066	44950068	atc	44958867	44958869	atc
Slycopersicum_v3_LTR_retrotransposon1140	unknown	84.59	(84,86]	NA	0	SL3.0ch10	45105451	45110980	-	5530	45105451	45106164	714	45110267	45110980	714	45105448	45105450	act	45110981	45110983	act
Slycopersicum_v3_LTR_retrotransposon1141	Copia_I	93.97	(92,94]	rve/RVT_2	1	SL3.0ch10	45126597	45131911	+	5315	45126597	45127189	593	45131315	45131911	597	45126594	45126596	gga	45131912	45131914	gga
Slycopersicum_v3_LTR_retrotransposon1142	Gypsy62-I_DR	82.66	(82,84]	Retrotrans_gag/RVT_1/rve	0	SL3.0ch10	45338277	45347397	+	9121	45338277	45338772	496	45346907	45347397	491	45338274	45338276	cct	45347398	45347400	cct
Slycopersicum_v3_LTR_retrotransposon1143	FROGGER_I	93.57	(92,94]	rve/RVT_2	2	SL3.0ch10	45489142	45498588	+	9447	45489142	45489934	793	45497797	45498588	792	45489139	45489141	tgc	45498589	45498591	tgc
Slycopersicum_v3_LTR_retrotransposon1144	hAT-2n1_DR	87.61	(86,88]	Retrotrans_gag	4	SL3.0ch10	45568497	45587744	-	19248	45568497	45569275	779	45586962	45587744	783	45568494	45568496	tat	45587745	45587747	tat
Slycopersicum_v3_LTR_retrotransposon1145	Gypsy89-I_DR	83.86	(82,84]	rve	0	SL3.0ch10	45610461	45618941	-	8481	45610461	45611826	1366	45617573	45618941	1369	45610457	45610460	tgat	45618942	45618945	tgat
Slycopersicum_v3_LTR_retrotransposon1146	Gypsy62-I_DR	85.38	(84,86]	RVT_1	1	SL3.0ch10	45683130	45696001	+	12872	45683130	45683906	777	45695222	45696001	780	45683127	45683129	tgt	45696002	45696004	tgt
Slycopersicum_v3_LTR_retrotransposon1147	Copia1-I_DM	94.4	(94,96]	rve/RVT_2	1	SL3.0ch10	45741988	45746552	+	4565	45741988	45742255	268	45746288	45746552	265	45741985	45741987	ttt	45746553	45746555	ttt
Slycopersicum_v3_LTR_retrotransposon1148	Copia_I	96.83	(96,98]	rve/RVT_2	3	SL3.0ch10	45776431	45781509	+	5079	45776431	45776872	442	45781071	45781509	439	45776428	45776430	taa	45781510	45781512	taa
Slycopersicum_v3_LTR_retrotransposon1149	Gypsy69-I_DR	80.2	(80,82]	Retrotrans_gag/RVT_1/rve	0	SL3.0ch10	45790049	45800065	-	10017	45790049	45790436	388	45799672	45800065	394	45790046	45790048	ttc	45800066	45800068	ttc
Slycopersicum_v3_LTR_retrotransposon1150	Copia_I	95.75	(94,96]	rve/RVT_2	3	SL3.0ch10	45812492	45817851	-	5360	45812492	45813127	636	45817216	45817851	636	45812489	45812491	ata	45817852	45817854	ata
Slycopersicum_v3_LTR_retrotransposon1151	Gypsy62-I_DR	79.34	(78,80]	RVT_1/rve	1	SL3.0ch10	45873552	45882425	+	8874	45873552	45873764	213	45882214	45882425	212	45873549	45873551	tca	45882426	45882428	tca
Slycopersicum_v3_LTR_retrotransposon1152	Gypsy172-I_Dr	95.44	(94,96]	Retrotrans_gag/RVT_1/rve	2	SL3.0ch10	45928755	45934658	+	5904	45928755	45929324	570	45934089	45934658	570	45928752	45928754	tca	45934659	45934661	tca
Slycopersicum_v3_LTR_retrotransposon1153	FROGGER_I	92.34	(92,94]	Retrotrans_gag/rve/RVT_2	2	SL3.0ch10	46086803	46091712	+	4910	46086803	46087063	261	46091454	46091712	259	46086799	46086802	ttag	46091713	46091716	ttag
Slycopersicum_v3_LTR_retrotransposon1154	BURDOCK_I	87.88	(86,88]	rve	6	SL3.0ch10	46183518	46190834	-	7317	46183518	46183696	179	46190637	46190834	198	46183515	46183517	gtg	46190835	46190837	gtg
Slycopersicum_v3_LTR_retrotransposon1155	Copia1-I_DM	86.02	(86,88]	rve/RVT_2	1	SL3.0ch10	46210354	46215346	-	4993	46210354	46210823	470	46214875	46215346	472	46210351	46210353	tat	46215347	46215349	tat
Slycopersicum_v3_LTR_retrotransposon1156	Copia_I	90.39	(90,92]	RVT_2	0	SL3.0ch10	46233923	46239481	-	5559	46233923	46234201	279	46239201	46239481	281	46233920	46233922	taa	46239482	46239484	taa
Slycopersicum_v3_LTR_retrotransposon1157	unknown	81.57	(80,82]	Retrotrans_gag	0	SL3.0ch10	46281574	46288082	+	6509	46281574	46281904	331	46287755	46288082	328	46281571	46281573	aga	46288083	46288085	aga
Slycopersicum_v3_LTR_retrotransposon1158	Copia_I	93.09	(92,94]	RVT_2	8	SL3.0ch10	46292271	46297731	-	5461	46292271	46292481	211	46297515	46297731	217	46292268	46292270	aca	46297732	46297734	aca
Slycopersicum_v3_LTR_retrotransposon1159	Copia_I	97.72	(96,98]	rve/RVT_2	3	SL3.0ch10	46309191	46314492	+	5302	46309191	46309409	219	46314274	46314492	219	46309186	46309190	attca	46314493	46314497	attca
Slycopersicum_v3_LTR_retrotransposon1160	unknown	85.13	(84,86]	NA	0	SL3.0ch10	46349030	46354501	+	5472	46349030	46349298	269	46354237	46354501	265	46349027	46349029	att	46354502	46354504	att
Slycopersicum_v3_LTR_retrotransposon1161	Copia_I	96	(94,96]	rve/RVT_2	4	SL3.0ch10	46358723	46363373	+	4651	46358723	46358922	200	46363178	46363373	196	46358720	46358722	atg	46363374	46363376	atg
Slycopersicum_v3_LTR_retrotransposon1162	unknown	95.02	(94,96]	NA	1	SL3.0ch10	46442201	46449478	-	7278	46442201	46443436	1236	46448235	46449478	1244	46442196	46442200	ggatg	46449479	46449483	ggatg
Slycopersicum_v3_LTR_retrotransposon1163	Copia_I	95	(94,96]	Retrotrans_gag/rve/RVT_2	3	SL3.0ch10	46484727	46489445	+	4719	46484727	46484920	194	46489246	46489445	200	46484724	46484726	ctc	46489446	46489448	ctc
Slycopersicum_v3_LTR_retrotransposon1164	unknown	88.83	(88,90]	NA	6	SL3.0ch10	46587893	46597370	.	9478	46587893	46588097	205	46597165	46597370	206	46587890	46587892	tga	46597371	46597373	tga
Slycopersicum_v3_LTR_retrotransposon1165	DNA-2-12_DR	82.93	(82,84]	rve	4	SL3.0ch10	46670359	46697712	+	27354	46670359	46670883	525	46697180	46697712	533	46670356	46670358	att	46697713	46697715	att
Slycopersicum_v3_LTR_retrotransposon1166	FROGGER_I	92.27	(92,94]	Retrotrans_gag/RVT_2	7	SL3.0ch10	46716894	46721269	-	4376	46716894	46717078	185	46721076	46721269	194	46716891	46716893	aca	46721270	46721272	aca
Slycopersicum_v3_LTR_retrotransposon1167	Gypsy135-I_DR	87.12	(86,88]	rve	3	SL3.0ch10	47060980	47069781	-	8802	47060980	47061243	264	47069524	47069781	258	47060977	47060979	gga	47069782	47069784	gga
Slycopersicum_v3_LTR_retrotransposon1168	Gypsy69-I_DR	77.4	(76,78]	Retrotrans_gag/RVT_1/rve	0	SL3.0ch10	47069788	47079238	-	9451	47069788	47069927	140	47079093	47079238	146	47069785	47069787	tta	47079239	47079241	tta
Slycopersicum_v3_LTR_retrotransposon1169	Copia_I	91.08	(90,92]	rve/RVT_2	3	SL3.0ch10	47087900	47093178	+	5279	47087900	47088471	572	47092609	47093178	570	47087896	47087899	tcca	47093179	47093182	tcca
Slycopersicum_v3_LTR_retrotransposon1170	unknown	89.74	(88,90]	Retrotrans_gag	0	SL3.0ch10	47183791	47190312	+	6522	47183791	47184360	570	47189738	47190312	575	47183788	47183790	caa	47190313	47190315	caa
Slycopersicum_v3_LTR_retrotransposon1171	Copia_I	97.34	(96,98]	rve/RVT_2/RNase_H	3	SL3.0ch10	47230070	47235840	+	5771	47230070	47230368	299	47235540	47235840	301	47230067	47230069	gct	47235841	47235843	gct
Slycopersicum_v3_LTR_retrotransposon1172	DNA-8-24_DR	84.39	(84,86]	Retrotrans_gag	0	SL3.0ch10	47245844	47251495	+	5652	47245844	47246080	237	47251272	47251495	224	47245841	47245843	aag	47251496	47251498	aag
Slycopersicum_v3_LTR_retrotransposon1173	unknown	84.82	(84,86]	NA	0	SL3.0ch10	47255652	47260940	.	5289	47255652	47256257	606	47260339	47260940	602	47255648	47255651	atca	47260941	47260944	atca
Slycopersicum_v3_LTR_retrotransposon1174	Copia_I	88.37	(88,90]	rve/RVT_2	0	SL3.0ch10	47456318	47460859	+	4542	47456318	47456764	447	47460422	47460859	438	47456315	47456317	tag	47460860	47460862	tag
Slycopersicum_v3_LTR_retrotransposon1175	ZAM_I	91.67	(90,92]	RVT_1/rve	0	SL3.0ch10	47546149	47551010	-	4862	47546149	47546988	840	47550177	47551010	834	47546146	47546148	aaa	47551011	47551013	aaa
Slycopersicum_v3_LTR_retrotransposon1176	FROGGER_I	97.06	(96,98]	rve/RVT_2	5	SL3.0ch10	47554269	47563925	-	9657	47554269	47555083	815	47563112	47563925	814	47554265	47554268	tttg	47563926	47563929	tttg
Slycopersicum_v3_LTR_retrotransposon1177	Copia1-I_DM	84.62	(84,86]	Retrotrans_gag/rve	0	SL3.0ch10	47605238	47618936	+	13699	47605238	47605661	424	47618508	47618936	429	47605235	47605237	aaa	47618937	47618939	aaa
Slycopersicum_v3_LTR_retrotransposon1178	FROGGER_I	87.93	(86,88]	rve/RVT_2	3	SL3.0ch10	47641267	47648259	-	6993	47641267	47641437	171	47648086	47648259	174	47641264	47641266	tta	47648260	47648262	tta
Slycopersicum_v3_LTR_retrotransposon1179	FROGGER_I	90.51	(90,92]	rve/RVT_2	1	SL3.0ch10	47757582	47766587	-	9006	47757582	47758355	774	47765808	47766587	780	47757579	47757581	tat	47766588	47766590	tat
Slycopersicum_v3_LTR_retrotransposon1180	FROGGER_I	99.61	(98,100]	Retrotrans_gag/rve/RVT_2	5	SL3.0ch10	47953767	47958840	+	5074	47953767	47954023	257	47958584	47958840	257	47953763	47953766	aatt	47958841	47958844	aatt
Slycopersicum_v3_LTR_retrotransposon1181	Copia_I	97.8	(96,98]	rve/RVT_2	2	SL3.0ch10	48009519	48014603	+	5085	48009519	48009968	450	48014150	48014603	454	48009516	48009518	tta	48014604	48014606	tta
Slycopersicum_v3_LTR_retrotransposon1182	unknown	100	(98,100]	NA	0	SL3.0ch10	48026616	48031590	+	4975	48026616	48026891	276	48031315	48031590	276	48026611	48026615	gttta	48031591	48031595	gttta
Slycopersicum_v3_LTR_retrotransposon1183	Copia_I	95.94	(94,96]	rve/RVT_2	2	SL3.0ch10	48073010	48082622	-	9613	48073010	48073798	789	48081837	48082622	786	48073007	48073009	cct	48082623	48082625	cct
Slycopersicum_v3_LTR_retrotransposon1184	FROGGER_I	89.83	(88,90]	Retrotrans_gag/rve/RVT_2	3	SL3.0ch10	48083926	48089362	-	5437	48083926	48084161	236	48089127	48089362	236	48083923	48083925	att	48089363	48089365	att
Slycopersicum_v3_LTR_retrotransposon1185	Copia1-I_DM	95.21	(94,96]	rve/RVT_2/RNase_H	2	SL3.0ch10	48112999	48118547	+	5549	48112999	48113750	752	48117799	48118547	749	48112996	48112998	tgt	48118548	48118550	tgt
Slycopersicum_v3_LTR_retrotransposon1186	ACCORD_I	86.06	(86,88]	Retrotrans_gag/RVT_1	2	SL3.0ch10	48973831	48979761	-	5931	48973831	48974402	572	48979188	48979761	574	48973828	48973830	atg	48979762	48979764	atg
Slycopersicum_v3_LTR_retrotransposon1187	Gypsy62-I_DR	90.74	(90,92]	Retrotrans_gag/RVT_1/rve	3	SL3.0ch10	49042650	49047541	-	4892	49042650	49042811	162	49047382	49047541	160	49042647	49042649	ggg	49047542	49047544	ggg
Slycopersicum_v3_LTR_retrotransposon1188	unknown	77.25	(76,78]	NA	0	SL3.0ch10	49180679	49186607	-	5929	49180679	49180933	255	49186355	49186607	253	49180674	49180678	ttgtc	49186608	49186612	ttgtc
Slycopersicum_v3_LTR_retrotransposon1189	Copia1-I_DM	89.17	(88,90]	rve/RVT_2	1	SL3.0ch10	49576327	49584341	+	8015	49576327	49576603	277	49584071	49584341	271	49576324	49576326	atg	49584342	49584344	atg
Slycopersicum_v3_LTR_retrotransposon1190	Copia_I	89.77	(88,90]	rve/RVT_2	3	SL3.0ch10	49683003	49691531	-	8529	49683003	49683794	792	49690748	49691531	784	49683000	49683002	ttg	49691532	49691534	ttg
Slycopersicum_v3_LTR_retrotransposon1191	Copia_I	91.28	(90,92]	Retrotrans_gag/rve/RVT_2	1	SL3.0ch10	49870254	49875150	+	4897	49870254	49870423	170	49874979	49875150	172	49870250	49870253	gtta	49875151	49875154	gtta
Slycopersicum_v3_LTR_retrotransposon1192	Gypsy-173_DR-I	89.22	(88,90]	Retrotrans_gag/RVT_1/rve	1	SL3.0ch10	49980369	49989660	+	9292	49980369	49982520	2152	49987517	49989660	2144	49980366	49980368	aat	49989661	49989663	aat
Slycopersicum_v3_LTR_retrotransposon1193	Gypsy62-I_DR	86.11	(86,88]	RVT_2	3	SL3.0ch10	50112987	50140300	-	27314	50112987	50113197	211	50140085	50140300	216	50112984	50112986	taa	50140301	50140303	taa
Slycopersicum_v3_LTR_retrotransposon1194	Gypsy62-I_DR	91.52	(90,92]	Retrotrans_gag/RVT_1/rve	2	SL3.0ch10	50148124	50157367	-	9244	50148124	50148342	219	50157144	50157367	224	50148120	50148123	ggtt	50157368	50157371	ggtt
Slycopersicum_v3_LTR_retrotransposon1195	unknown	75.56	(74,76]	NA	0	SL3.0ch10	50175322	50180922	+	5601	50175322	50175452	131	50180788	50180922	135	50175319	50175321	ttg	50180923	50180925	ttg
Slycopersicum_v3_LTR_retrotransposon1196	Gypsy107-I_Dr	98.5	(98,100]	Retrotrans_gag/RVT_1/rve	2	SL3.0ch10	50228793	50238492	-	9700	50228793	50231054	2262	50236232	50238492	2261	50228790	50228792	att	50238493	50238495	att
Slycopersicum_v3_LTR_retrotransposon1197	unknown	87.7	(86,88]	NA	0	SL3.0ch10	50264639	50270529	+	5891	50264639	50265392	754	50269766	50270529	764	50264636	50264638	tga	50270530	50270532	tga
Slycopersicum_v3_LTR_retrotransposon1198	unknown	84.5	(84,86]	NA	0	SL3.0ch10	50318652	50323497	-	4846	50318652	50318779	128	50323369	50323497	129	50318649	50318651	acc	50323498	50323500	acc
Slycopersicum_v3_LTR_retrotransposon1199	unknown	94.21	(94,96]	NA	6	SL3.0ch10	50339320	50346711	+	7392	50339320	50339803	484	50346233	50346711	479	50339317	50339319	ggt	50346712	50346714	ggt
Slycopersicum_v3_LTR_retrotransposon1200	unknown	85.31	(84,86]	NA	0	SL3.0ch10	50389941	50396528	+	6588	50389941	50390218	278	50396243	50396528	286	50389938	50389940	ttt	50396529	50396531	ttt
Slycopersicum_v3_LTR_retrotransposon1201	Gypsy-173_DR-I	88.17	(88,90]	Retrotrans_gag/RVT_1/rve	0	SL3.0ch10	50695692	50700771	-	5080	50695692	50696063	372	50700402	50700771	370	50695689	50695691	tga	50700772	50700774	tga
Slycopersicum_v3_LTR_retrotransposon1202	Gypsy62-I_DR	87.29	(86,88]	Retrotrans_gag/RVT_1/rve	0	SL3.0ch10	50748956	50754160	-	5205	50748956	50749494	539	50753618	50754160	543	50748953	50748955	tta	50754161	50754163	tta
Slycopersicum_v3_LTR_retrotransposon1203	FROGGER_I	98.78	(98,100]	Retrotrans_gag/rve/RVT_2	2	SL3.0ch10	50877173	50882692	-	5520	50877173	50877501	329	50882366	50882692	327	50877169	50877172	ttgt	50882693	50882696	ttgt
Slycopersicum_v3_LTR_retrotransposon1204	FROGGER_I	98.76	(98,100]	Retrotrans_gag/rve/RVT_2	2	SL3.0ch10	50924106	50929189	+	5084	50924106	50924346	241	50928949	50929189	241	50924102	50924105	cttt	50929190	50929193	cttt
Slycopersicum_v3_LTR_retrotransposon1205	unknown	97.11	(96,98]	NA	1	SL3.0ch10	50937868	50943749	-	5882	50937868	50938657	790	50942954	50943749	796	50937865	50937867	tga	50943750	50943752	tga
Slycopersicum_v3_LTR_retrotransposon1206	Gypsy62-I_DR	96.03	(96,98]	Retrotrans_gag/RVT_1/rve	4	SL3.0ch10	51009655	51018401	-	8747	51009655	51011391	1737	51016664	51018401	1738	51009652	51009654	tga	51018402	51018404	tga
Slycopersicum_v3_LTR_retrotransposon1207	Copia_I	89	(88,90]	Retrotrans_gag/rve/RVT_2	0	SL3.0ch10	51024811	51029940	-	5130	51024811	51025109	299	51029641	51029940	300	51024808	51024810	tat	51029941	51029943	tat
Slycopersicum_v3_LTR_retrotransposon1208	Copia_I	97.45	(96,98]	Retrotrans_gag/rve/RVT_2	3	SL3.0ch10	51226418	51231115	+	4698	51226418	51226613	196	51230922	51231115	194	51226415	51226417	gaa	51231116	51231118	gaa
Slycopersicum_v3_LTR_retrotransposon1209	Copia_I	97.89	(96,98]	rve/RVT_2	2	SL3.0ch10	51234603	51240164	-	5562	51234603	51234886	284	51239883	51240164	282	51234598	51234602	tttat	51240165	51240169	tttat
Slycopersicum_v3_LTR_retrotransposon1210	Copia1-I_DM	92.31	(92,94]	rve/RVT_2	2	SL3.0ch10	51601038	51606678	+	5641	51601038	51601765	728	51605952	51606678	727	51601035	51601037	gtt	51606679	51606681	gtt
Slycopersicum_v3_LTR_retrotransposon1211	Copia_I	90.14	(90,92]	rve/RVT_2	2	SL3.0ch10	51635730	51644962	+	9233	51635730	51636429	700	51644272	51644962	691	51635727	51635729	aat	51644963	51644965	aat
Slycopersicum_v3_LTR_retrotransposon1212	unknown	77.14	(76,78]	NA	0	SL3.0ch10	51646683	51651907	+	5225	51646683	51646784	102	51651803	51651907	105	51646680	51646682	aat	51651908	51651910	aat
Slycopersicum_v3_LTR_retrotransposon1213	Copia_I	94.33	(94,96]	rve/RVT_2	4	SL3.0ch10	52665608	52670721	-	5114	52665608	52665854	247	52670476	52670721	246	52665605	52665607	ttc	52670722	52670724	ttc
Slycopersicum_v3_LTR_retrotransposon1214	Copia_I	84.42	(84,86]	rve/RVT_2	0	SL3.0ch10	52859233	52864024	-	4792	52859233	52859386	154	52863871	52864024	154	52859230	52859232	agt	52864025	52864027	agt
Slycopersicum_v3_LTR_retrotransposon1215	Copia1-I_DM	94.77	(94,96]	rve/RVT_2	2	SL3.0ch10	52903323	52908855	-	5533	52903323	52904067	745	52908119	52908855	737	52903320	52903322	tgc	52908856	52908858	tgc
Slycopersicum_v3_LTR_retrotransposon1216	BURDOCK_I	81.92	(80,82]	NA	0	SL3.0ch10	52922567	52942920	-	20354	52922567	52923104	538	52942379	52942920	542	52922564	52922566	aaa	52942921	52942923	aaa
Slycopersicum_v3_LTR_retrotransposon1217	Copia_I	87.58	(86,88]	rve/RVT_2	0	SL3.0ch10	52983216	52987761	+	4546	52983216	52983666	451	52987321	52987761	441	52983213	52983215	tag	52987762	52987764	tag
Slycopersicum_v3_LTR_retrotransposon1218	Gypsy-173_DR-I	84.68	(84,86]	Retrotrans_gag/RVT_1	0	SL3.0ch10	53040210	53047789	+	7580	53040210	53040679	470	53047335	53047789	455	53040207	53040209	gca	53047790	53047792	gca
Slycopersicum_v3_LTR_retrotransposon1219	Copia_I	81.33	(80,82]	rve/RVT_2	0	SL3.0ch10	53307237	53312790	-	5554	53307237	53307692	456	53312325	53312790	466	53307234	53307236	act	53312791	53312793	act
Slycopersicum_v3_LTR_retrotransposon1220	Copia_I	95.12	(94,96]	rve/RVT_2	5	SL3.0ch10	53313479	53324226	-	10748	53313479	53314293	815	53323407	53324226	820	53313476	53313478	gtt	53324227	53324229	gtt
Slycopersicum_v3_LTR_retrotransposon1221	Copia_I	92.15	(92,94]	rve/RVT_2	2	SL3.0ch10	53353234	53358741	-	5508	53353234	53353972	739	53358005	53358741	737	53353231	53353233	att	53358742	53358744	att
Slycopersicum_v3_LTR_retrotransposon1222	Gypsy62-I_DR	85.21	(84,86]	Retrotrans_gag/RVT_1	0	SL3.0ch10	53363891	53371836	+	7946	53363891	53364897	1007	53370823	53371836	1014	53363888	53363890	ttt	53371837	53371839	ttt
Slycopersicum_v3_LTR_retrotransposon1223	Copia_I	87.25	(86,88]	rve/RVT_2	3	SL3.0ch10	53374972	53384455	+	9484	53374972	53375575	604	53383854	53384455	602	53374969	53374971	ctt	53384456	53384458	ctt
Slycopersicum_v3_LTR_retrotransposon1224	Copia_I	93.99	(92,94]	rve/RVT_2	2	SL3.0ch10	53403758	53408100	+	4343	53403758	53404040	283	53407818	53408100	283	53403753	53403757	tttta	53408101	53408105	tttta
Slycopersicum_v3_LTR_retrotransposon1225	Copia_I	82.5	(82,84]	Retrotrans_gag/rve/RVT_2	0	SL3.0ch10	53438793	53443643	+	4851	53438793	53439029	237	53443404	53443643	240	53438790	53438792	aat	53443644	53443646	aat
Slycopersicum_v3_LTR_retrotransposon1226	Copia_I	97.06	(96,98]	rve/RVT_2	2	SL3.0ch10	53511698	53517418	-	5721	53511698	53512240	543	53516875	53517418	544	53511695	53511697	ttc	53517419	53517421	ttc
Slycopersicum_v3_LTR_retrotransposon1227	Gypsy-173_DR-I	85.53	(84,86]	Retrotrans_gag/RVT_1/rve	1	SL3.0ch10	53619332	53624489	+	5158	53619332	53619884	553	53623945	53624489	545	53619328	53619331	ctat	53624490	53624493	ctat
Slycopersicum_v3_LTR_retrotransposon1228	Gypsy-173_DR-I	82.44	(82,84]	Retrotrans_gag/RVT_1	0	SL3.0ch10	53791579	53796827	+	5249	53791579	53792119	541	53796291	53796827	537	53791576	53791578	aat	53796828	53796830	aat
Slycopersicum_v3_LTR_retrotransposon1229	Copia_I	91.82	(90,92]	rve/RVT_2	3	SL3.0ch10	53983757	53988358	-	4602	53983757	53984024	268	53988090	53988358	269	53983754	53983756	aaa	53988359	53988361	aaa
Slycopersicum_v3_LTR_retrotransposon1230	Copia_I	90.95	(90,92]	rve/RVT_2	0	SL3.0ch10	54142281	54147171	-	4891	54142281	54142479	199	54146976	54147171	196	54142278	54142280	tga	54147172	54147174	tga
Slycopersicum_v3_LTR_retrotransposon1231	DNA9-3_DR	80.51	(80,82]	NA	0	SL3.0ch10	54563332	54579812	-	16481	54563332	54563603	272	54579553	54579812	260	54563329	54563331	ttt	54579813	54579815	ttt
Slycopersicum_v3_LTR_retrotransposon1232	Copia_I	81.88	(80,82]	rve/RVT_2	7	SL3.0ch10	54580914	54595593	-	14680	54580914	54581338	425	54595172	54595593	422	54580911	54580913	cta	54595594	54595596	cta
Slycopersicum_v3_LTR_retrotransposon1233	Gypsy107-I_Dr	92.54	(92,94]	Retrotrans_gag/RVT_1	8	SL3.0ch10	54640504	54648075	-	7572	54640504	54640771	268	54647808	54648075	268	54640501	54640503	aat	54648076	54648078	aat
Slycopersicum_v3_LTR_retrotransposon1234	unknown	85.84	(84,86]	NA	0	SL3.0ch10	54897599	54909295	-	11697	54897599	54898601	1003	54908293	54909295	1003	54897596	54897598	tgt	54909296	54909298	tgt
Slycopersicum_v3_LTR_retrotransposon1235	Copia_I	90.2	(90,92]	rve/RVT_2	1	SL3.0ch10	55145787	55150769	-	4983	55145787	55146092	306	55150470	55150769	300	55145784	55145786	aat	55150770	55150772	aat
Slycopersicum_v3_LTR_retrotransposon1236	Gypsy69-I_DR	90.25	(90,92]	Retrotrans_gag/RVT_1/rve	0	SL3.0ch10	55159815	55165668	+	5854	55159815	55160337	523	55165149	55165668	520	55159812	55159814	tcc	55165669	55165671	tcc
Slycopersicum_v3_LTR_retrotransposon1237	Copia_I	90.44	(90,92]	Retrotrans_gag/rve/RVT_2	3	SL3.0ch10	55226394	55231775	-	5382	55226394	55226665	272	55231508	55231775	268	55226391	55226393	tga	55231776	55231778	tga
Slycopersicum_v3_LTR_retrotransposon1238	Gypsy-30-I_DR	93.42	(92,94]	Retrotrans_gag	8	SL3.0ch10	55238266	55246596	-	8331	55238266	55238782	517	55246082	55246596	515	55238263	55238265	gtt	55246597	55246599	gtt
Slycopersicum_v3_LTR_retrotransposon1239	Copia_I	92.11	(92,94]	rve/RVT_2	1	SL3.0ch10	55579757	55585358	+	5602	55579757	55580033	277	55585080	55585358	279	55579752	55579756	atatt	55585359	55585363	atatt
Slycopersicum_v3_LTR_retrotransposon1240	Copia1-I_DM	90.86	(90,92]	rve/RVT_2	2	SL3.0ch10	55631096	55635557	-	4462	55631096	55631281	186	55635375	55635557	183	55631093	55631095	tat	55635558	55635560	tat
Slycopersicum_v3_LTR_retrotransposon1241	unknown	92.01	(92,94]	NA	3	SL3.0ch10	55683175	55691269	-	8095	55683175	55684000	826	55690450	55691269	820	55683171	55683174	aaat	55691270	55691273	aaat
Slycopersicum_v3_LTR_retrotransposon1242	Copia_I	84.59	(84,86]	rve/RVT_2	0	SL3.0ch10	55800286	55805478	+	5193	55800286	55800583	298	55805174	55805478	305	55800283	55800285	tag	55805479	55805481	tag
Slycopersicum_v3_LTR_retrotransposon1243	FROGGER_I	91.28	(90,92]	rve/RVT_2	7	SL3.0ch10	55836329	55844751	-	8423	55836329	55836519	191	55844557	55844751	195	55836326	55836328	cat	55844752	55844754	cat
Slycopersicum_v3_LTR_retrotransposon1244	Copia_I	95.2	(94,96]	rve/RVT_2	2	SL3.0ch10	55998357	56004545	+	6189	55998357	55999064	708	56003847	56004545	699	55998354	55998356	aag	56004546	56004548	aag
Slycopersicum_v3_LTR_retrotransposon1245	DNA8-25_DR	85.71	(84,86]	NA	0	SL3.0ch10	56205275	56212320	+	7046	56205275	56205375	101	56212216	56212320	105	56205272	56205274	tca	56212321	56212323	tca
Slycopersicum_v3_LTR_retrotransposon1246	Copia_I	90.49	(90,92]	rve/RVT_2	0	SL3.0ch10	56436370	56441768	-	5399	56436370	56436648	279	56441485	56441768	284	56436365	56436369	ttatt	56441769	56441773	ttatt
Slycopersicum_v3_LTR_retrotransposon1247	Gypsy89-I_DR	96.66	(96,98]	rve	7	SL3.0ch10	56488452	56494650	-	6199	56488452	56488953	502	56494142	56494650	509	56488449	56488451	aga	56494651	56494653	aga
Slycopersicum_v3_LTR_retrotransposon1248	Copia_I	86.97	(86,88]	rve/RVT_2	1	SL3.0ch10	56540811	56547128	-	6318	56540811	56541116	306	56546822	56547128	307	56540808	56540810	tta	56547129	56547131	tta
Slycopersicum_v3_LTR_retrotransposon1249	Copia_I	89.91	(88,90]	RVT_2	1	SL3.0ch10	56603719	56613101	+	9383	56603719	56604035	317	56612791	56613101	311	56603716	56603718	aat	56613102	56613104	aat
Slycopersicum_v3_LTR_retrotransposon1250	FROGGER_I	98.4	(98,100]	RVT_2	3	SL3.0ch10	56737542	56745392	-	7851	56737542	56738353	812	56744581	56745392	812	56737539	56737541	gat	56745393	56745395	gat
Slycopersicum_v3_LTR_retrotransposon1251	Copia_I	92.7	(92,94]	RVT_2	12	SL3.0ch10	57012802	57019314	+	6513	57012802	57012979	178	57019140	57019314	175	57012799	57012801	aac	57019315	57019317	aac
Slycopersicum_v3_LTR_retrotransposon1252	DNA8-25_DR	70.5	[70,72]	NA	6	SL3.0ch10	57043561	57057681	-	14121	57043561	57043699	139	57057544	57057681	138	57043558	57043560	ata	57057682	57057684	ata
Slycopersicum_v3_LTR_retrotransposon1253	Copia_I	91.78	(90,92]	Retrotrans_gag/rve/RVT_2	3	SL3.0ch10	57215012	57220413	-	5402	57215012	57215315	304	57220118	57220413	296	57215009	57215011	ttg	57220414	57220416	ttg
Slycopersicum_v3_LTR_retrotransposon1254	Copia_I	80.08	(80,82]	RVT_2	2	SL3.0ch10	57885974	57899042	-	13069	57885974	57886214	241	57898808	57899042	235	57885971	57885973	cca	57899043	57899045	cca
Slycopersicum_v3_LTR_retrotransposon1255	Copia_I	88.75	(88,90]	rve/RVT_2	0	SL3.0ch10	57997470	58002542	-	5073	57997470	57997702	233	58002303	58002542	240	57997467	57997469	tat	58002543	58002545	tat
Slycopersicum_v3_LTR_retrotransposon1256	Copia_I	97.38	(96,98]	Retrotrans_gag/rve/RVT_2	7	SL3.0ch10	58083976	58090214	+	6239	58083976	58084242	267	58089950	58090214	265	58083973	58083975	aat	58090215	58090217	aat
Slycopersicum_v3_LTR_retrotransposon1257	Gypsy90-I_DR	97.48	(96,98]	rve	19	SL3.0ch10	58135033	58144631	-	9599	58135033	58135464	432	58144196	58144631	436	58135030	58135032	aat	58144632	58144634	aat
Slycopersicum_v3_LTR_retrotransposon1258	unknown	81.38	(80,82]	NA	0	SL3.0ch10	58173259	58180926	-	7668	58173259	58173752	494	58180436	58180926	491	58173256	58173258	aat	58180927	58180929	aat
Slycopersicum_v3_LTR_retrotransposon1259	Gypsy6_I	99.69	(98,100]	Retrotrans_gag/RVT_1/RNase_H/rve	7	SL3.0ch10	58444151	58464620	-	20470	58444151	58447351	3201	58461420	58464620	3201	58444148	58444150	tta	58464621	58464623	tta
Slycopersicum_v3_LTR_retrotransposon1260	Copia_I	93.84	(92,94]	Retrotrans_gag/rve/RVT_2	2	SL3.0ch10	58597826	58602987	+	5162	58597826	58598101	276	58602716	58602987	272	58597823	58597825	atg	58602988	58602990	atg
Slycopersicum_v3_LTR_retrotransposon1261	Copia_I	92.75	(92,94]	Retrotrans_gag/rve/RVT_2	3	SL3.0ch10	58607890	58612575	+	4686	58607890	58608079	190	58612383	58612575	193	58607887	58607889	ata	58612576	58612578	ata
Slycopersicum_v3_LTR_retrotransposon1262	FROGGER_I	97.28	(96,98]	Retrotrans_gag/rve/RVT_2	5	SL3.0ch10	58824313	58829315	-	5003	58824313	58824606	294	58829022	58829315	294	58824309	58824312	attt	58829316	58829319	attt
Slycopersicum_v3_LTR_retrotransposon1263	Gypsy62-I_DR	97.1	(96,98]	Retrotrans_gag/RVT_1/rve	3	SL3.0ch10	58830489	58837391	-	6903	58830489	58831350	862	58836532	58837391	860	58830486	58830488	ata	58837392	58837394	ata
Slycopersicum_v3_LTR_retrotransposon1264	DNA8-25_DR	79.1	(78,80]	NA	7	SL3.0ch10	58843322	58858995	-	15674	58843322	58843558	237	58858752	58858995	244	58843319	58843321	cga	58858996	58858998	cga
Slycopersicum_v3_LTR_retrotransposon1265	FROGGER_I	96.75	(96,98]	Retrotrans_gag/rve/RVT_2	1	SL3.0ch10	59095656	59100980	-	5325	59095656	59095931	276	59100704	59100980	277	59095653	59095655	agt	59100981	59100983	agt
Slycopersicum_v3_LTR_retrotransposon1266	Gypsy62-I_DR	94.84	(94,96]	RVT_1/rve	1	SL3.0ch10	59116456	59121579	-	5124	59116456	59116875	420	59121154	59121579	426	59116453	59116455	atg	59121580	59121582	atg
Slycopersicum_v3_LTR_retrotransposon1267	Copia1-I_DM	83.75	(82,84]	Retrotrans_gag/rve/RVT_2	1	SL3.0ch10	59181398	59185600	-	4203	59181398	59181557	160	59185443	59185600	158	59181395	59181397	taa	59185601	59185603	taa
Slycopersicum_v3_LTR_retrotransposon1268	unknown	99.08	(98,100]	Retrotrans_gag	2	SL3.0ch10	59301691	59314448	+	12758	59301691	59304943	3253	59311197	59314448	3252	59301687	59301690	cttc	59314449	59314452	cttc
Slycopersicum_v3_LTR_retrotransposon1269	Copia_I	89.78	(88,90]	rve/RVT_2	2	SL3.0ch10	59350512	59355317	-	4806	59350512	59350871	360	59354956	59355317	362	59350509	59350511	gga	59355318	59355320	gga
Slycopersicum_v3_LTR_retrotransposon1270	Copia_I	96.08	(96,98]	rve/RVT_2	3	SL3.0ch10	59406501	59411077	-	4577	59406501	59406754	254	59410823	59411077	255	59406496	59406500	ccaca	59411078	59411082	ccaca
Slycopersicum_v3_LTR_retrotransposon1271	Copia_I	97.78	(96,98]	Retrotrans_gag/rve/RVT_2	3	SL3.0ch10	59477504	59482622	+	5119	59477504	59477773	270	59482353	59482622	270	59477499	59477503	ctaat	59482623	59482627	ctaat
Slycopersicum_v3_LTR_retrotransposon1272	FROGGER_I	96.6	(96,98]	Retrotrans_gag/rve/RVT_2	2	SL3.0ch10	59511745	59516618	-	4874	59511745	59511975	231	59516384	59516618	235	59511742	59511744	att	59516619	59516621	att
Slycopersicum_v3_LTR_retrotransposon1273	unknown	87.23	(86,88]	NA	0	SL3.0ch10	59533588	59545562	-	11975	59533588	59533861	274	59545292	59545562	271	59533585	59533587	att	59545563	59545565	att
Slycopersicum_v3_LTR_retrotransposon1274	Gypsy-23-I_DR	98.65	(98,100]	Retrotrans_gag/RVT_1/RNase_H/rve	6	SL3.0ch10	59549035	59568640	+	19606	59549035	59551858	2824	59565818	59568640	2823	59549032	59549034	caa	59568641	59568643	caa
Slycopersicum_v3_LTR_retrotransposon1275	Copia_I	97.23	(96,98]	rve/RVT_2	4	SL3.0ch10	59757896	59765359	+	7464	59757896	59758617	722	59764639	59765359	721	59757892	59757895	tttg	59765360	59765363	tttg
Slycopersicum_v3_LTR_retrotransposon1276	unknown	94.23	(94,96]	Retrotrans_gag	6	SL3.0ch10	59875045	59880237	-	5193	59875045	59875579	535	59879683	59880237	555	59875042	59875044	atc	59880238	59880240	atc
Slycopersicum_v3_LTR_retrotransposon1277	unknown	79.13	(78,80]	NA	0	SL3.0ch10	59886344	59891911	-	5568	59886344	59886751	408	59891500	59891911	412	59886341	59886343	ctt	59891912	59891914	ctt
Slycopersicum_v3_LTR_retrotransposon1278	QUASIMODO_I	82.82	(82,84]	Retrotrans_gag/RVT_1	2	SL3.0ch10	59934056	59939092	-	5037	59934056	59934212	157	59938930	59939092	163	59934053	59934055	gga	59939093	59939095	gga
Slycopersicum_v3_LTR_retrotransposon1279	unknown	75.44	(74,76]	NA	1	SL3.0ch10	60099857	60105224	-	5368	60099857	60100026	170	60105054	60105224	171	60099854	60099856	taa	60105225	60105227	taa
Slycopersicum_v3_LTR_retrotransposon1280	Copia_I	97.99	(96,98]	rve/RVT_2	8	SL3.0ch10	60243697	60249059	-	5363	60243697	60243845	149	60248912	60249059	148	60243694	60243696	ata	60249060	60249062	ata
Slycopersicum_v3_LTR_retrotransposon1281	FROGGER_I	96.3	(96,98]	rve/RVT_2	2	SL3.0ch10	60388815	60393864	-	5050	60388815	60389023	209	60393649	60393864	216	60388812	60388814	ata	60393865	60393867	ata
Slycopersicum_v3_LTR_retrotransposon1282	ACROBAT1	81.25	(80,82]	NA	1	SL3.0ch10	60419583	60442125	-	22543	60419583	60419806	224	60441905	60442125	221	60419580	60419582	aaa	60442126	60442128	aaa
Slycopersicum_v3_LTR_retrotransposon1283	FROGGER_I	98.43	(98,100]	Retrotrans_gag/rve/RVT_2	3	SL3.0ch10	60514351	60519500	-	5150	60514351	60514604	254	60519247	60519500	254	60514346	60514350	aaata	60519501	60519505	aaata
Slycopersicum_v3_LTR_retrotransposon1284	unknown	85.53	(84,86]	NA	2	SL3.0ch10	60546679	60573636	+	26958	60546679	60546911	233	60573402	60573636	235	60546676	60546678	aag	60573637	60573639	aag
Slycopersicum_v3_LTR_retrotransposon1285	DNA9-3_DR	81.18	(80,82]	NA	0	SL3.0ch10	60588774	60603584	-	14811	60588774	60588934	161	60603415	60603584	170	60588771	60588773	aaa	60603585	60603587	aaa
Slycopersicum_v3_LTR_retrotransposon1286	Copia_I	98.76	(98,100]	rve/RVT_2	2	SL3.0ch10	60939292	60944160	-	4869	60939292	60939694	403	60943760	60944160	401	60939289	60939291	agg	60944161	60944163	agg
Slycopersicum_v3_LTR_retrotransposon1287	Copia1-I_DM	95.94	(94,96]	rve/RVT_2	4	SL3.0ch10	61011016	61017043	-	6028	61011016	61011703	688	61016355	61017043	689	61011011	61011015	ctcca	61017044	61017048	ctcca
Slycopersicum_v3_LTR_retrotransposon1288	Copia_I	98.32	(98,100]	rve/RVT_2	2	SL3.0ch10	61381787	61387714	+	5928	61381787	61382500	714	61387001	61387714	714	61381784	61381786	att	61387715	61387717	att
Slycopersicum_v3_LTR_retrotransposon1289	Gypsy6_I	99.73	(98,100]	Retrotrans_gag/RVT_1/RNase_H/rve	5	SL3.0ch10	61415828	61435378	+	19551	61415828	61418759	2932	61432446	61435378	2933	61415823	61415827	attac	61435379	61435383	attac
Slycopersicum_v3_LTR_retrotransposon1290	DNA-2-24_DR	71.77	[70,72]	NA	3	SL3.0ch10	61439646	61461285	+	21640	61439646	61439765	120	61461162	61461285	124	61439643	61439645	aat	61461286	61461288	aat
Slycopersicum_v3_LTR_retrotransposon1291	DNA-8-23_DR	80.8	(80,82]	NA	1	SL3.0ch10	61651935	61669530	+	17596	61651935	61652059	125	61669412	61669530	119	61651932	61651934	tat	61669531	61669533	tat
Slycopersicum_v3_LTR_retrotransposon1292	unknown	85.25	(84,86]	NA	0	SL3.0ch10	62288528	62302939	+	14412	62288528	62288770	243	62302696	62302939	244	62288525	62288527	tat	62302940	62302942	tat
Slycopersicum_v3_LTR_retrotransposon1293	DNA-2-12_DR	73.23	(72,74]	NA	0	SL3.0ch10	62595971	62603337	.	7367	62595971	62596097	127	62603211	62603337	127	62595968	62595970	att	62603338	62603340	att
Slycopersicum_v3_LTR_retrotransposon1294	Copia_I	99.27	(98,100]	Retrotrans_gag/rve/RVT_2	1	SL3.0ch10	62837831	62843269	+	5439	62837831	62838103	273	62842999	62843269	271	62837828	62837830	att	62843270	62843272	att
Slycopersicum_v3_LTR_retrotransposon1295	DNA8-25_DR	85.38	(84,86]	NA	1	SL3.0ch10	62940238	62965862	+	25625	62940238	62940877	640	62965220	62965862	643	62940234	62940237	ttgg	62965863	62965866	ttgg
Slycopersicum_v3_LTR_retrotransposon1296	unknown	84.01	(84,86]	NA	6	SL3.0ch10	63018149	63022923	-	4775	63018149	63018513	365	63022555	63022923	369	63018146	63018148	ttt	63022924	63022926	ttt
Slycopersicum_v3_LTR_retrotransposon1297	unknown	77.11	(76,78]	NA	1	SL3.0ch10	63236110	63249375	.	13266	63236110	63236599	490	63248878	63249375	498	63236107	63236109	ttc	63249376	63249378	ttc
Slycopersicum_v3_LTR_retrotransposon1298	unknown	93.35	(92,94]	NA	1	SL3.0ch10	63874688	63880130	+	5443	63874688	63875136	449	63879680	63880130	451	63874685	63874687	gtc	63880131	63880133	gtc
Slycopersicum_v3_LTR_retrotransposon1299	unknown	76.52	(76,78]	NA	0	SL3.0ch10	64180851	64184967	+	4117	64180851	64180965	115	64184856	64184967	112	64180848	64180850	att	64184968	64184970	att
Slycopersicum_v3_LTR_retrotransposon1300	FROGGER_I	89.54	(88,90]	rve/RVT_2	3	SL3.0ch10	64188794	64193439	-	4646	64188794	64188946	153	64193296	64193439	144	64188790	64188793	atac	64193440	64193443	atac
Slycopersicum_v3_LTR_retrotransposon1301	unknown	85.82	(84,86]	NA	1	SL3.0ch10	64226342	64246434	.	20093	64226342	64226479	138	64246294	64246434	141	64226339	64226341	atg	64246435	64246437	atg
Slycopersicum_v3_LTR_retrotransposon1302	U6	84.22	(84,86]	NA	2	SL3.0ch10	64413388	64422827	+	9440	64413388	64414178	791	64422036	64422827	792	64413384	64413387	ttgc	64422828	64422831	ttgc
Slycopersicum_v3_LTR_retrotransposon1303	unknown	84.4	(84,86]	NA	6	SL3.0ch10	64554687	64559420	-	4734	64554687	64555218	532	64558892	64559420	529	64554684	64554686	aac	64559421	64559423	aac
Slycopersicum_v3_LTR_retrotransposon1304	FROGGER_I	98.99	(98,100]	Retrotrans_gag/rve/RVT_2	6	SL3.0ch10	64598889	64604358	-	5470	64598889	64599185	297	64604063	64604358	296	64598884	64598888	actaa	64604359	64604363	actaa
Slycopersicum_v3_LTR_retrotransposon1305	DNA-2-24_DR	85.04	(84,86]	NA	12	SL3.0ch10	64662896	64692051	+	29156	64662896	64663343	448	64691604	64692051	448	64662893	64662895	ttt	64692052	64692054	ttt
Slycopersicum_v3_LTR_retrotransposon1306	FROGGER_I	93.87	(92,94]	Retrotrans_gag/rve/RVT_2	3	SL3.0ch10	65044493	65049885	+	5393	65044493	65044704	212	65049678	65049885	208	65044490	65044492	caa	65049886	65049888	caa
Slycopersicum_v3_LTR_retrotransposon1307	unknown	85.84	(84,86]	NA	1	SL3.0ch10	65459268	65466687	+	7420	65459268	65459380	113	65466582	65466687	106	65459265	65459267	ggt	65466688	65466690	ggt
Slycopersicum_v3_LTR_retrotransposon1308	Copia_I	96.2	(96,98]	rve/RVT_2	2	SL3.0ch10	65497159	65501777	+	4619	65497159	65497421	263	65501517	65501777	261	65497156	65497158	ata	65501778	65501780	ata
Slycopersicum_v3_LTR_retrotransposon1309	Copia_I	96.47	(96,98]	rve/RVT_2	8	SL3.0ch11	461789	467257	-	5469	461789	462071	283	466979	467257	279	461786	461788	atg	467258	467260	atg
Slycopersicum_v3_LTR_retrotransposon1310	ACROBAT1	70.34	[70,72]	NA	1	SL3.0ch11	1019658	1032126	+	12469	1019658	1019774	117	1032009	1032126	118	1019655	1019657	ata	1032127	1032129	ata
Slycopersicum_v3_LTR_retrotransposon1311	DNA8-25_DR	80	(78,80]	NA	6	SL3.0ch11	1380375	1386492	+	6118	1380375	1380516	142	1386343	1386492	150	1380372	1380374	gaa	1386493	1386495	gaa
Slycopersicum_v3_LTR_retrotransposon1312	unknown	97.58	(96,98]	NA	2	SL3.0ch11	1628526	1634294	+	5769	1628526	1629630	1105	1633180	1634294	1115	1628523	1628525	aat	1634295	1634297	aat
Slycopersicum_v3_LTR_retrotransposon1313	unknown	75.65	(74,76]	NA	1	SL3.0ch11	2047266	2076660	+	29395	2047266	2047458	193	2076473	2076660	188	2047258	2047265	atatttta	2076661	2076668	atatttta
Slycopersicum_v3_LTR_retrotransposon1314	DNA8-25_DR	70	[70,72]	NA	6	SL3.0ch11	2094407	2112188	+	17782	2094407	2094526	120	2112072	2112188	117	2094404	2094406	ata	2112189	2112191	ata
Slycopersicum_v3_LTR_retrotransposon1315	Copia1-I_DR	98.71	(98,100]	Retrotrans_gag/rve/RVT_2	8	SL3.0ch11	2153238	2159989	+	6752	2153238	2153470	233	2159757	2159989	233	2153235	2153237	aga	2159990	2159992	aga
Slycopersicum_v3_LTR_retrotransposon1316	DNA-2-24_DR	90.42	(90,92]	NA	1	SL3.0ch11	3104275	3109800	+	5526	3104275	3104432	158	3109634	3109800	167	3104272	3104274	acc	3109801	3109803	acc
Slycopersicum_v3_LTR_retrotransposon1317	FROGGER_I	98.62	(98,100]	Retrotrans_gag/rve/RVT_2	2	SL3.0ch11	3308366	3313751	+	5386	3308366	3308727	362	3313393	3313751	359	3308363	3308365	ata	3313752	3313754	ata
Slycopersicum_v3_LTR_retrotransposon1318	DNA-2-12_DR	70.25	[70,72]	NA	6	SL3.0ch11	3403224	3412755	.	9532	3403224	3403336	113	3412635	3412755	121	3403221	3403223	att	3412756	3412758	att
Slycopersicum_v3_LTR_retrotransposon1319	unknown	79.13	(78,80]	NA	6	SL3.0ch11	3483483	3493289	-	9807	3483483	3483597	115	3493181	3493289	109	3483480	3483482	aaa	3493290	3493292	aaa
Slycopersicum_v3_LTR_retrotransposon1320	Gypsy62-I_DR	70	[70,72]	RVT_1/rve	5	SL3.0ch11	3574509	3585376	-	10868	3574509	3574628	120	3585264	3585376	113	3574506	3574508	tat	3585377	3585379	tat
Slycopersicum_v3_LTR_retrotransposon1321	Copia_I	96.79	(96,98]	rve/RVT_2	2	SL3.0ch11	3646822	3652356	-	5535	3646822	3647099	278	3652077	3652356	280	3646819	3646821	ttt	3652357	3652359	ttt
Slycopersicum_v3_LTR_retrotransposon1322	unknown	93.37	(92,94]	Retrotrans_gag	1	SL3.0ch11	3895413	3906286	-	10874	3895413	3895593	181	3906112	3906286	175	3895410	3895412	aca	3906287	3906289	aca
Slycopersicum_v3_LTR_retrotransposon1323	unknown	86.51	(86,88]	Retrotrans_gag	7	SL3.0ch11	4046260	4053578	-	7319	4046260	4046383	124	4053453	4053578	126	4046257	4046259	tta	4053579	4053581	tta
Slycopersicum_v3_LTR_retrotransposon1324	unknown	70.81	[70,72]	NA	0	SL3.0ch11	4362144	4369561	+	7418	4362144	4362328	185	4369382	4369561	180	4362141	4362143	aca	4369562	4369564	aca
Slycopersicum_v3_LTR_retrotransposon1325	unknown	97.24	(96,98]	NA	6	SL3.0ch11	4985331	4991083	-	5753	4985331	4985620	290	4990794	4991083	290	4985326	4985330	aaaac	4991084	4991088	aaaac
Slycopersicum_v3_LTR_retrotransposon1326	Copia_I	97.94	(96,98]	Retrotrans_gag/rve	13	SL3.0ch11	5166106	5172385	-	6280	5166106	5166299	194	5172192	5172385	194	5166101	5166105	acttg	5172386	5172390	acttg
Slycopersicum_v3_LTR_retrotransposon1327	Copia_I	98.04	(98,100]	rve/RVT_2	3	SL3.0ch11	5184495	5193207	+	8713	5184495	5185209	715	5192493	5193207	715	5184491	5184494	acac	5193208	5193211	acac
Slycopersicum_v3_LTR_retrotransposon1328	Copia_I	99.44	(98,100]	Retrotrans_gag/rve/RVT_2	3	SL3.0ch11	5596060	5601083	+	5024	5596060	5596236	177	5600908	5601083	176	5596055	5596059	cctct	5601084	5601088	cctct
Slycopersicum_v3_LTR_retrotransposon1329	Copia1-I_DM	96.3	(96,98]	rve	12	SL3.0ch11	5724056	5729443	-	5388	5724056	5724488	433	5729015	5729443	429	5724053	5724055	tta	5729444	5729446	tta
Slycopersicum_v3_LTR_retrotransposon1330	Copia_I	99.21	(98,100]	Retrotrans_gag/rve/RVT_2	4	SL3.0ch11	5839132	5844253	+	5122	5839132	5839383	252	5844002	5844253	252	5839127	5839131	ataac	5844254	5844258	ataac
Slycopersicum_v3_LTR_retrotransposon1331	unknown	96.56	(96,98]	NA	8	SL3.0ch11	5968205	5975164	+	6960	5968205	5969008	804	5974351	5975164	814	5968202	5968204	aca	5975165	5975167	aca
Slycopersicum_v3_LTR_retrotransposon1332	unknown	81.43	(80,82]	NA	0	SL3.0ch11	6418269	6448150	-	29882	6418269	6418505	237	6447914	6448150	237	6418266	6418268	ata	6448151	6448153	ata
Slycopersicum_v3_LTR_retrotransposon1333	unknown	91.86	(90,92]	Retrotrans_gag	9	SL3.0ch11	6632566	6642774	-	10209	6632566	6632958	393	6642392	6642774	383	6632563	6632565	ttt	6642775	6642777	ttt
Slycopersicum_v3_LTR_retrotransposon1334	Copia1-I_DM	76.89	(76,78]	NA	1	SL3.0ch11	6876451	6904858	-	28408	6876451	6876943	493	6904357	6904858	502	6876448	6876450	aaa	6904859	6904861	aaa
Slycopersicum_v3_LTR_retrotransposon1335	Copia_I	96.32	(96,98]	rve/RVT_2	2	SL3.0ch11	6969851	6975732	-	5882	6969851	6970528	678	6975053	6975732	680	6969847	6969850	taaa	6975733	6975736	taaa
Slycopersicum_v3_LTR_retrotransposon1336	HelitronY4_CE	92.57	(92,94]	RVT_2	0	SL3.0ch11	6996212	7002307	-	6096	6996212	6997018	807	7001500	7002307	808	6996209	6996211	aat	7002308	7002310	aat
Slycopersicum_v3_LTR_retrotransposon1337	unknown	96.99	(96,98]	NA	6	SL3.0ch11	7129461	7139717	+	10257	7129461	7131151	1691	7138022	7139717	1696	7129458	7129460	ctt	7139718	7139720	ctt
Slycopersicum_v3_LTR_retrotransposon1338	FROGGER_I	95.33	(94,96]	rve/RVT_2	4	SL3.0ch11	7231895	7236909	-	5015	7231895	7232108	214	7236700	7236909	210	7231892	7231894	ttg	7236910	7236912	ttg
Slycopersicum_v3_LTR_retrotransposon1339	Copia_I	98.45	(98,100]	Retrotrans_gag	7	SL3.0ch11	7278381	7283125	-	4745	7278381	7278574	194	7282932	7283125	194	7278376	7278380	gaaac	7283126	7283130	gaaac
Slycopersicum_v3_LTR_retrotransposon1340	unknown	97.76	(96,98]	NA	0	SL3.0ch11	7493852	7498514	.	4663	7493852	7494339	488	7498024	7498514	491	7493849	7493851	aca	7498515	7498517	aca
Slycopersicum_v3_LTR_retrotransposon1341	Copia1-I_DM	97.88	(96,98]	rve/RVT_2	2	SL3.0ch11	7503096	7510259	-	7164	7503096	7504507	1412	7508848	7510259	1412	7503092	7503095	ccag	7510260	7510263	ccag
Slycopersicum_v3_LTR_retrotransposon1342	Copia_I	93.7	(92,94]	Retrotrans_gag/rve/RVT_2	4	SL3.0ch11	7619705	7624631	+	4927	7619705	7619942	238	7624401	7624631	231	7619702	7619704	aag	7624632	7624634	aag
Slycopersicum_v3_LTR_retrotransposon1343	DNA8-25_DR	70.34	[70,72]	NA	0	SL3.0ch11	7913668	7918604	.	4937	7913668	7913783	116	7918487	7918604	118	7913662	7913667	tgaaaa	7918605	7918610	tgaaaa
Slycopersicum_v3_LTR_retrotransposon1344	Gypsy69-I_DR	84.46	(84,86]	RVT_1/rve	0	SL3.0ch11	8364551	8374308	-	9758	8364551	8365244	694	8373614	8374308	695	8364548	8364550	agg	8374309	8374311	agg
Slycopersicum_v3_LTR_retrotransposon1345	MDG3_I	95.02	(94,96]	RVT_1/rve	3	SL3.0ch11	8570926	8589164	-	18239	8570926	8572491	1566	8587600	8589164	1565	8570923	8570925	tca	8589165	8589167	tca
Slycopersicum_v3_LTR_retrotransposon1346	unknown	89.71	(88,90]	NA	0	SL3.0ch11	8679196	8684706	+	5511	8679196	8679331	136	8684577	8684706	130	8679193	8679195	aat	8684707	8684709	aat
Slycopersicum_v3_LTR_retrotransposon1347	Copia_I	85.45	(84,86]	rve/RVT_2	1	SL3.0ch11	8685177	8697310	+	12134	8685177	8685396	220	8697098	8697310	213	8685174	8685176	ttt	8697311	8697313	ttt
Slycopersicum_v3_LTR_retrotransposon1348	unknown	84.07	(84,86]	NA	2	SL3.0ch11	8716428	8723523	.	7096	8716428	8716609	182	8723344	8723523	180	8716425	8716427	agt	8723524	8723526	agt
Slycopersicum_v3_LTR_retrotransposon1349	Gypsy69-I_DR	92	(90,92]	Retrotrans_gag/RVT_1	8	SL3.0ch11	9000273	9007083	+	6811	9000273	9000461	189	9006884	9007083	200	9000270	9000272	agt	9007084	9007086	agt
Slycopersicum_v3_LTR_retrotransposon1350	Gypsy62-I_DR	77.3	(76,78]	Retrotrans_gag/RVT_1/rve	1	SL3.0ch11	9065901	9074386	-	8486	9065901	9066062	162	9074224	9074386	163	9065897	9065900	gttc	9074387	9074390	gttc
Slycopersicum_v3_LTR_retrotransposon1351	unknown	82.96	(82,84]	NA	0	SL3.0ch11	9223782	9238154	.	14373	9223782	9224176	395	9237756	9238154	399	9223779	9223781	cat	9238155	9238157	cat
Slycopersicum_v3_LTR_retrotransposon1352	unknown	85.37	(84,86]	NA	0	SL3.0ch11	9550975	9556825	-	5851	9550975	9551343	369	9556465	9556825	361	9550972	9550974	ttc	9556826	9556828	ttc
Slycopersicum_v3_LTR_retrotransposon1353	Copia_I	90.73	(90,92]	Retrotrans_gag/rve/RVT_2	9	SL3.0ch11	9581111	9586475	+	5365	9581111	9581261	151	9586326	9586475	150	9581108	9581110	gat	9586476	9586478	gat
Slycopersicum_v3_LTR_retrotransposon1354	Gypsy107-I_Dr	98.43	(98,100]	Retrotrans_gag/RVT_1/rve	1	SL3.0ch11	9662248	9672424	-	10177	9662248	9664723	2476	9669946	9672424	2479	9662245	9662247	ttc	9672425	9672427	ttc
Slycopersicum_v3_LTR_retrotransposon1355	unknown	95.02	(94,96]	NA	1	SL3.0ch11	9687896	9693634	-	5739	9687896	9688738	843	9692793	9693634	842	9687893	9687895	cct	9693635	9693637	cct
Slycopersicum_v3_LTR_retrotransposon1356	Copia_I	88.39	(88,90]	rve/RVT_2	0	SL3.0ch11	9760558	9766055	-	5498	9760558	9760705	148	9765901	9766055	155	9760555	9760557	tta	9766056	9766058	tta
Slycopersicum_v3_LTR_retrotransposon1357	DNA-2-12_DR	80.17	(80,82]	NA	6	SL3.0ch11	9870974	9893351	.	22378	9870974	9871089	116	9893238	9893351	114	9870961	9870973	aattgtataattc	9893352	9893364	aattgtataattc
Slycopersicum_v3_LTR_retrotransposon1358	unknown	86.1	(86,88]	NA	1	SL3.0ch11	10154449	10160167	.	5719	10154449	10155067	619	10159542	10160167	626	10154445	10154448	attc	10160168	10160171	attc
Slycopersicum_v3_LTR_retrotransposon1359	Copia_I	83.82	(82,84]	rve/RVT_2	0	SL3.0ch11	10164890	10169858	+	4969	10164890	10165130	241	10169628	10169858	231	10164887	10164889	aat	10169859	10169861	aat
Slycopersicum_v3_LTR_retrotransposon1360	Copia_I	94.29	(94,96]	rve/RVT_2	3	SL3.0ch11	10271025	10275509	-	4485	10271025	10271164	140	10275374	10275509	136	10271022	10271024	gtt	10275510	10275512	gtt
Slycopersicum_v3_LTR_retrotransposon1361	QUASIMODO2-I_DM	94.94	(94,96]	RVT_1/rve	9	SL3.0ch11	10301523	10316614	-	15092	10301523	10303121	1599	10315013	10316614	1602	10301517	10301522	ctccac	10316615	10316620	ctccac
Slycopersicum_v3_LTR_retrotransposon1362	Copia1-I_DR	92.89	(92,94]	Retrotrans_gag/rve/RVT_2	1	SL3.0ch11	10531440	10536359	-	4920	10531440	10531647	208	10536149	10536359	211	10531437	10531439	aat	10536360	10536362	aat
Slycopersicum_v3_LTR_retrotransposon1363	unknown	95.66	(94,96]	NA	6	SL3.0ch11	10735717	10740949	-	5233	10735717	10736776	1060	10739901	10740949	1049	10735714	10735716	att	10740950	10740952	att
Slycopersicum_v3_LTR_retrotransposon1364	unknown	87.48	(86,88]	NA	1	SL3.0ch11	11107736	11115360	-	7625	11107736	11108355	620	11114730	11115360	631	11107733	11107735	cta	11115361	11115363	cta
Slycopersicum_v3_LTR_retrotransposon1365	Copia1-I_DM	90.67	(90,92]	rve/RVT_2	0	SL3.0ch11	11118905	11123447	-	4543	11118905	11119172	268	11123180	11123447	268	11118902	11118904	tga	11123448	11123450	tga
Slycopersicum_v3_LTR_retrotransposon1366	Copia_I	93	(92,94]	rve/RVT_2	1	SL3.0ch11	11279110	11284013	-	4904	11279110	11279352	243	11283772	11284013	242	11279105	11279109	gaact	11284014	11284018	gaact
Slycopersicum_v3_LTR_retrotransposon1367	Copia1-I_DM	90.24	(90,92]	rve/RVT_2	0	SL3.0ch11	11372389	11376779	-	4391	11372389	11372510	122	11376657	11376779	123	11372386	11372388	ttg	11376780	11376782	ttg
Slycopersicum_v3_LTR_retrotransposon1368	unknown	77.38	(76,78]	NA	0	SL3.0ch11	11378049	11383705	+	5657	11378049	11378496	448	11383255	11383705	451	11378046	11378048	taa	11383706	11383708	taa
Slycopersicum_v3_LTR_retrotransposon1369	unknown	95.17	(94,96]	NA	9	SL3.0ch11	11654419	11666478	-	12060	11654419	11656012	1594	11664884	11666478	1595	11654416	11654418	aat	11666479	11666481	aat
Slycopersicum_v3_LTR_retrotransposon1370	Copia_I	92.38	(92,94]	rve/RVT_2	1	SL3.0ch11	11697747	11703319	-	5573	11697747	11697849	103	11703215	11703319	105	11697742	11697746	aaata	11703320	11703324	aaata
Slycopersicum_v3_LTR_retrotransposon1371	unknown	85.96	(84,86]	NA	0	SL3.0ch11	11731691	11738058	-	6368	11731691	11731856	166	11737888	11738058	171	11731688	11731690	ata	11738059	11738061	ata
Slycopersicum_v3_LTR_retrotransposon1372	unknown	94.26	(94,96]	NA	6	SL3.0ch11	11750091	11755066	+	4976	11750091	11750208	118	11754945	11755066	122	11750088	11750090	gtc	11755067	11755069	gtc
Slycopersicum_v3_LTR_retrotransposon1373	unknown	98.96	(98,100]	NA	6	SL3.0ch11	11834644	11839951	-	5308	11834644	11834932	289	11839663	11839951	289	11834639	11834643	atact	11839952	11839956	atact
Slycopersicum_v3_LTR_retrotransposon1374	Copia_I	94.49	(94,96]	rve/RVT_2	11	SL3.0ch11	11937871	11942775	-	4905	11937871	11937997	127	11942651	11942775	125	11937868	11937870	ttt	11942776	11942778	ttt
Slycopersicum_v3_LTR_retrotransposon1375	Copia_I	91.53	(90,92]	Retrotrans_gag/rve/RVT_2	1	SL3.0ch11	12241734	12246896	-	5163	12241734	12242034	301	12246590	12246896	307	12241731	12241733	ata	12246897	12246899	ata
Slycopersicum_v3_LTR_retrotransposon1376	Copia_I	88.84	(88,90]	rve/RVT_2	0	SL3.0ch11	12290317	12295197	-	4881	12290317	12290549	233	12294970	12295197	228	12290314	12290316	gtt	12295198	12295200	gtt
Slycopersicum_v3_LTR_retrotransposon1377	DNA8-25_DR	78.57	(78,80]	NA	0	SL3.0ch11	12651081	12670160	-	19080	12651081	12651359	279	12669881	12670160	280	12651078	12651080	tca	12670161	12670163	tca
Slycopersicum_v3_LTR_retrotransposon1378	Copia1-I_DM	98.71	(98,100]	rve/RVT_2	7	SL3.0ch11	12683458	12688671	+	5214	12683458	12683767	310	12688362	12688671	310	12683455	12683457	tgt	12688672	12688674	tgt
Slycopersicum_v3_LTR_retrotransposon1379	DNA9-3_DR	81.86	(80,82]	NA	6	SL3.0ch11	13015245	13029767	+	14523	13015245	13015448	204	13029577	13029767	191	13015242	13015244	aaa	13029768	13029770	aaa
Slycopersicum_v3_LTR_retrotransposon1380	QUASIMODO2-I_DM	93.55	(92,94]	Retrotrans_gag/RVT_1/rve	5	SL3.0ch11	13094315	13108932	+	14618	13094315	13095910	1596	13107343	13108932	1590	13094310	13094314	cctcc	13108933	13108937	cctcc
Slycopersicum_v3_LTR_retrotransposon1381	MDG3_I	82.15	(82,84]	Retrotrans_gag	7	SL3.0ch11	13113851	13132306	-	18456	13113851	13114231	381	13131928	13132306	379	13113848	13113850	aaa	13132307	13132309	aaa
Slycopersicum_v3_LTR_retrotransposon1382	Copia1-I_DM	95.17	(94,96]	rve	7	SL3.0ch11	13281873	13297652	-	15780	13281873	13282077	205	13297446	13297652	207	13281870	13281872	gtc	13297653	13297655	gtc
Slycopersicum_v3_LTR_retrotransposon1383	unknown	92.41	(92,94]	NA	6	SL3.0ch11	13336058	13340886	-	4829	13336058	13336294	237	13340650	13340886	237	13336055	13336057	tta	13340887	13340889	tta
Slycopersicum_v3_LTR_retrotransposon1384	Copia_I	88.98	(88,90]	rve/RVT_2	4	SL3.0ch11	13493694	13498223	+	4530	13493694	13493938	245	13497983	13498223	241	13493691	13493693	taa	13498224	13498226	taa
Slycopersicum_v3_LTR_retrotransposon1385	unknown	94.5	(94,96]	NA	0	SL3.0ch11	13622003	13626947	-	4945	13622003	13622293	291	13626657	13626947	291	13622000	13622002	ttt	13626948	13626950	ttt
Slycopersicum_v3_LTR_retrotransposon1386	Copia_I	88.38	(88,90]	rve/RVT_2	0	SL3.0ch11	13656312	13661883	-	5572	13656312	13656595	284	13661601	13661883	283	13656309	13656311	ttt	13661884	13661886	ttt
Slycopersicum_v3_LTR_retrotransposon1387	Copia_I	83.43	(82,84]	RVT_2	0	SL3.0ch11	13673599	13679313	+	5715	13673599	13673960	362	13678959	13679313	355	13673596	13673598	ttt	13679314	13679316	ttt
Slycopersicum_v3_LTR_retrotransposon1388	Copia_I	88.42	(88,90]	rve/RVT_2	0	SL3.0ch11	13690198	13695137	-	4940	13690198	13690715	518	13694622	13695137	516	13690195	13690197	tca	13695138	13695140	tca
Slycopersicum_v3_LTR_retrotransposon1389	DNA8-25_DR	75.24	(74,76]	NA	6	SL3.0ch11	14009578	14017534	.	7957	14009578	14009682	105	14017432	14017534	103	14009575	14009577	ttg	14017535	14017537	ttg
Slycopersicum_v3_LTR_retrotransposon1390	unknown	83.5	(82,84]	NA	0	SL3.0ch11	14113029	14118905	.	5877	14113029	14113429	401	14118500	14118905	406	14113026	14113028	tca	14118906	14118908	tca
Slycopersicum_v3_LTR_retrotransposon1391	unknown	94.5	(94,96]	NA	7	SL3.0ch11	14495788	14500866	+	5079	14495788	14496074	287	14500576	14500866	291	14495785	14495787	tga	14500867	14500869	tga
Slycopersicum_v3_LTR_retrotransposon1392	Copia_I	87.5	(86,88]	rve/RVT_2	0	SL3.0ch11	14716747	14722238	+	5492	14716747	14717002	256	14721985	14722238	254	14716743	14716746	ttta	14722239	14722242	ttta
Slycopersicum_v3_LTR_retrotransposon1393	Copia_I	86.11	(86,88]	rve/RVT_2	0	SL3.0ch11	15777249	15782412	-	5164	15777249	15777824	576	15781842	15782412	571	15777246	15777248	act	15782413	15782415	act
Slycopersicum_v3_LTR_retrotransposon1394	unknown	85.54	(84,86]	rve	0	SL3.0ch11	15920602	15930635	-	10034	15920602	15920926	325	15930311	15930635	325	15920598	15920601	aggg	15930636	15930639	aggg
Slycopersicum_v3_LTR_retrotransposon1395	Gypsy135-I_DR	81.71	(80,82]	rve	0	SL3.0ch11	15937947	15946589	+	8643	15937947	15939433	1487	15945112	15946589	1478	15937944	15937946	act	15946590	15946592	act
Slycopersicum_v3_LTR_retrotransposon1396	DNA8-25_DR	86.22	(86,88]	NA	0	SL3.0ch11	16039894	16050120	+	10227	16039894	16040931	1038	16049084	16050120	1037	16039891	16039893	tat	16050121	16050123	tat
Slycopersicum_v3_LTR_retrotransposon1397	Gypsy6_I	84.58	(84,86]	rve	0	SL3.0ch11	16102744	16124629	+	21886	16102744	16102955	212	16124416	16124629	214	16102741	16102743	ata	16124630	16124632	ata
Slycopersicum_v3_LTR_retrotransposon1398	Copia_I	86.17	(86,88]	RVT_2	0	SL3.0ch11	16200123	16206784	-	6662	16200123	16200861	739	16206040	16206784	745	16200120	16200122	gaa	16206785	16206787	gaa
Slycopersicum_v3_LTR_retrotransposon1399	Copia_I	86.05	(86,88]	rve/RVT_2	9	SL3.0ch11	16222409	16241908	-	19500	16222409	16222879	471	16241436	16241908	473	16222406	16222408	gga	16241909	16241911	gga
Slycopersicum_v3_LTR_retrotransposon1400	FROGGER_I	93.12	(92,94]	rve/RVT_2	5	SL3.0ch11	16332399	16337039	+	4641	16332399	16332587	189	16336851	16337039	189	16332396	16332398	atc	16337040	16337042	atc
Slycopersicum_v3_LTR_retrotransposon1401	Gypsy69-I_DR	87.68	(86,88]	RVT_1/rve	0	SL3.0ch11	16451347	16462637	+	11291	16451347	16453449	2103	16460535	16462637	2103	16451344	16451346	cat	16462638	16462640	cat
Slycopersicum_v3_LTR_retrotransposon1402	Copia_I	89.73	(88,90]	rve/RVT_2	0	SL3.0ch11	16720286	16725662	-	5377	16720286	16720468	183	16725478	16725662	185	16720282	16720285	aacc	16725663	16725666	aacc
Slycopersicum_v3_LTR_retrotransposon1403	Gypsy69-I_DR	83.05	(82,84]	RVT_1	2	SL3.0ch11	16748206	16759225	-	11020	16748206	16748624	419	16758811	16759225	415	16748203	16748205	gat	16759226	16759228	gat
Slycopersicum_v3_LTR_retrotransposon1404	unknown	80.93	(80,82]	NA	0	SL3.0ch11	16814451	16820308	+	5858	16814451	16814959	509	16819795	16820308	514	16814448	16814450	act	16820309	16820311	act
Slycopersicum_v3_LTR_retrotransposon1405	ZAM_I	85.61	(84,86]	RVT_1/rve	0	SL3.0ch11	16855191	16873239	+	18049	16855191	16855753	563	16872679	16873239	561	16855188	16855190	tgt	16873240	16873242	tgt
Slycopersicum_v3_LTR_retrotransposon1406	unknown	79.88	(78,80]	NA	0	SL3.0ch11	16934404	16940203	+	5800	16934404	16934728	325	16939876	16940203	328	16934401	16934403	ata	16940204	16940206	ata
Slycopersicum_v3_LTR_retrotransposon1407	FROGGER_I	93.49	(92,94]	rve/RVT_2	0	SL3.0ch11	17017447	17022134	-	4688	17017447	17017615	169	17021966	17022134	169	17017442	17017446	ctcac	17022135	17022139	ctcac
Slycopersicum_v3_LTR_retrotransposon1408	FROGGER_I	91.58	(90,92]	rve/RVT_2	1	SL3.0ch11	17084104	17088747	-	4644	17084104	17084376	273	17088476	17088747	272	17084101	17084103	tta	17088748	17088750	tta
Slycopersicum_v3_LTR_retrotransposon1409	Copia_I	96.96	(96,98]	rve/RVT_2	2	SL3.0ch11	17192958	17198698	-	5741	17192958	17193578	621	17198074	17198698	625	17192955	17192957	ttt	17198699	17198701	ttt
Slycopersicum_v3_LTR_retrotransposon1410	Copia4-I_DR	91.95	(90,92]	rve/RVT_2	0	SL3.0ch11	17199695	17204794	+	5100	17199695	17199930	236	17204559	17204794	236	17199690	17199694	attat	17204795	17204799	attat
Slycopersicum_v3_LTR_retrotransposon1411	Copia_I	91.17	(90,92]	Retrotrans_gag/rve/RVT_2	1	SL3.0ch11	17241975	17246789	-	4815	17241975	17242291	317	17246477	17246789	313	17241972	17241974	ata	17246790	17246792	ata
Slycopersicum_v3_LTR_retrotransposon1412	unknown	76.47	(76,78]	NA	0	SL3.0ch11	17369901	17374134	-	4234	17369901	17370051	151	17373982	17374134	153	17369897	17369900	tgtc	17374135	17374138	tgtc
Slycopersicum_v3_LTR_retrotransposon1413	unknown	83.97	(82,84]	NA	0	SL3.0ch11	17393695	17400057	+	6363	17393695	17394317	623	17399428	17400057	630	17393692	17393694	aat	17400058	17400060	aat
Slycopersicum_v3_LTR_retrotransposon1414	Copia_I	87.5	(86,88]	rve/RVT_2	1	SL3.0ch11	17809919	17815580	+	5662	17809919	17810119	201	17815373	17815580	208	17809916	17809918	ata	17815581	17815583	ata
Slycopersicum_v3_LTR_retrotransposon1415	Copia_I	89.65	(88,90]	RVT_2	0	SL3.0ch11	18897396	18903021	-	5626	18897396	18898116	721	18902288	18903021	734	18897393	18897395	gaa	18903022	18903024	gaa
Slycopersicum_v3_LTR_retrotransposon1416	unknown	86.58	(86,88]	Retrotrans_gag	0	SL3.0ch11	18929137	18935154	+	6018	18929137	18930030	894	18934271	18935154	884	18929134	18929136	tga	18935155	18935157	tga
Slycopersicum_v3_LTR_retrotransposon1417	unknown	94.18	(94,96]	NA	6	SL3.0ch11	18993858	19000512	.	6655	18993858	18994454	597	18999912	19000512	601	18993855	18993857	ttg	19000513	19000515	ttg
Slycopersicum_v3_LTR_retrotransposon1418	Copia_I	90.13	(90,92]	NA	0	SL3.0ch11	19033963	19040802	+	6840	19033963	19034195	233	19040572	19040802	231	19033959	19033962	agac	19040803	19040806	agac
Slycopersicum_v3_LTR_retrotransposon1419	Copia1-I_DM	92.68	(92,94]	rve/RVT_2	2	SL3.0ch11	19139337	19143906	-	4570	19139337	19139618	282	19143620	19143906	287	19139334	19139336	gag	19143907	19143909	gag
Slycopersicum_v3_LTR_retrotransposon1420	FROGGER_I	93.86	(92,94]	Retrotrans_gag/rve/RVT_2	3	SL3.0ch11	19148523	19153806	-	5284	19148523	19148793	271	19153530	19153806	277	19148515	19148522	ttcttctt	19153807	19153814	ttcttctt
Slycopersicum_v3_LTR_retrotransposon1421	Gypsy-32-I_DR	96.76	(96,98]	Retrotrans_gag	6	SL3.0ch11	19251675	19260257	+	8583	19251675	19254019	2345	19257909	19260257	2349	19251671	19251674	ctat	19260258	19260261	ctat
Slycopersicum_v3_LTR_retrotransposon1422	ACCORD_I	89.93	(88,90]	rve	0	SL3.0ch11	19290030	19302182	+	12153	19290030	19290311	282	19301895	19302182	288	19290027	19290029	ttt	19302183	19302185	ttt
Slycopersicum_v3_LTR_retrotransposon1423	Copia1-I_DM	95.08	(94,96]	rve/RVT_2	2	SL3.0ch11	19306699	19311255	+	4557	19306699	19306962	264	19310992	19311255	264	19306694	19306698	ccatc	19311256	19311260	ccatc
Slycopersicum_v3_LTR_retrotransposon1424	unknown	79.65	(78,80]	NA	0	SL3.0ch11	19353793	19365270	+	11478	19353793	19354716	924	19364350	19365270	921	19353790	19353792	tga	19365271	19365273	tga
Slycopersicum_v3_LTR_retrotransposon1425	Copia_I	85.42	(84,86]	RVT_2	0	SL3.0ch11	19391391	19396741	-	5351	19391391	19391781	391	19396360	19396741	382	19391388	19391390	ttt	19396742	19396744	ttt
Slycopersicum_v3_LTR_retrotransposon1426	QUASIMODO2-I_DM	90.08	(90,92]	RVT_1/rve	3	SL3.0ch11	19451362	19461963	+	10602	19451362	19452087	726	19461240	19461963	724	19451359	19451361	aac	19461964	19461966	aac
Slycopersicum_v3_LTR_retrotransposon1427	Copia_I	98.44	(98,100]	Retrotrans_gag/rve/RVT_2	1	SL3.0ch11	19523248	19528401	-	5154	19523248	19523504	257	19528148	19528401	254	19523244	19523247	ccca	19528402	19528405	ccca
Slycopersicum_v3_LTR_retrotransposon1428	unknown	89.13	(88,90]	Retrotrans_gag	6	SL3.0ch11	19678174	19684368	-	6195	19678174	19678311	138	19684241	19684368	128	19678171	19678173	ata	19684369	19684371	ata
Slycopersicum_v3_LTR_retrotransposon1429	unknown	79.67	(78,80]	NA	0	SL3.0ch11	19694137	19698941	-	4805	19694137	19694685	549	19698391	19698941	551	19694134	19694136	gac	19698942	19698944	gac
Slycopersicum_v3_LTR_retrotransposon1430	DNA8-25_DR	81.93	(80,82]	NA	0	SL3.0ch11	19727708	19734375	.	6668	19727708	19727939	232	19734138	19734375	238	19727705	19727707	tat	19734376	19734378	tat
Slycopersicum_v3_LTR_retrotransposon1431	Gypsy-173_DR-I	83.96	(82,84]	Retrotrans_gag/RVT_1	0	SL3.0ch11	19752657	19760330	+	7674	19752657	19752868	212	19760123	19760330	208	19752654	19752656	caa	19760331	19760333	caa
Slycopersicum_v3_LTR_retrotransposon1432	unknown	87.17	(86,88]	Retrotrans_gag	4	SL3.0ch11	20086677	20100148	-	13472	20086677	20086980	304	20099848	20100148	301	20086674	20086676	gac	20100149	20100151	gac
Slycopersicum_v3_LTR_retrotransposon1433	Copia_I	94.51	(94,96]	rve/RVT_2	1	SL3.0ch11	20105055	20110766	-	5712	20105055	20105236	182	20110585	20110766	182	20105052	20105054	aca	20110767	20110769	aca
Slycopersicum_v3_LTR_retrotransposon1434	FROGGER_I	99.3	(98,100]	rve/RVT_2	2	SL3.0ch11	20182302	20187282	+	4981	20182302	20182588	287	20186996	20187282	287	20182297	20182301	gtttc	20187283	20187287	gtttc
Slycopersicum_v3_LTR_retrotransposon1435	DNA-2-12_DR	74.34	(74,76]	NA	0	SL3.0ch11	20273767	20281270	+	7504	20273767	20273879	113	20281160	20281270	111	20273764	20273766	gta	20281271	20281273	gta
Slycopersicum_v3_LTR_retrotransposon1436	Copia_I	92.05	(92,94]	rve/RVT_2	2	SL3.0ch11	20308242	20313334	+	5093	20308242	20308505	264	20313074	20313334	261	20308239	20308241	aca	20313335	20313337	aca
Slycopersicum_v3_LTR_retrotransposon1437	unknown	86.32	(86,88]	Retrotrans_gag	0	SL3.0ch11	20851098	20857503	-	6406	20851098	20851331	234	20857273	20857503	231	20851095	20851097	tta	20857504	20857506	tta
Slycopersicum_v3_LTR_retrotransposon1438	unknown	84.56	(84,86]	NA	0	SL3.0ch11	20924966	20935154	+	10189	20924966	20926163	1198	20933971	20935154	1184	20924963	20924965	caa	20935155	20935157	caa
Slycopersicum_v3_LTR_retrotransposon1439	unknown	78.82	(78,80]	RVT_1	0	SL3.0ch11	20941409	20953178	-	11770	20941409	20941574	166	20953009	20953178	170	20941405	20941408	actc	20953179	20953182	actc
Slycopersicum_v3_LTR_retrotransposon1440	unknown	95.81	(94,96]	NA	24	SL3.0ch11	21658548	21682499	.	23952	21658548	21658857	310	21682191	21682499	309	21658545	21658547	ggt	21682500	21682502	ggt
Slycopersicum_v3_LTR_retrotransposon1441	unknown	78.06	(78,80]	NA	0	SL3.0ch11	21930041	21935716	+	5676	21930041	21930669	629	21935093	21935716	624	21930038	21930040	att	21935717	21935719	att
Slycopersicum_v3_LTR_retrotransposon1442	unknown	97.69	(96,98]	NA	7	SL3.0ch11	22362481	22370005	-	7525	22362481	22363129	649	22369362	22370005	644	22362478	22362480	tta	22370006	22370008	tta
Slycopersicum_v3_LTR_retrotransposon1443	Gypsy62-I_DR	90.92	(90,92]	Retrotrans_gag/RVT_1/rve	3	SL3.0ch11	22714369	22720997	+	6629	22714369	22715138	770	22720227	22720997	771	22714366	22714368	ttt	22720998	22721000	ttt
Slycopersicum_v3_LTR_retrotransposon1444	unknown	84.71	(84,86]	Retrotrans_gag	0	SL3.0ch11	22726122	22733053	-	6932	22726122	22727114	993	22732060	22733053	994	22726119	22726121	tcc	22733054	22733056	tcc
Slycopersicum_v3_LTR_retrotransposon1445	Gypsy62-I_DR	81.61	(80,82]	NA	0	SL3.0ch11	22841708	22851731	+	10024	22841708	22843148	1441	22850298	22851731	1434	22841705	22841707	ctt	22851732	22851734	ctt
Slycopersicum_v3_LTR_retrotransposon1446	Copia_I	90.08	(90,92]	rve/RVT_2	6	SL3.0ch11	23064837	23069204	-	4368	23064837	23064957	121	23069092	23069204	113	23064834	23064836	aat	23069205	23069207	aat
Slycopersicum_v3_LTR_retrotransposon1447	unknown	96.72	(96,98]	Retrotrans_gag	8	SL3.0ch11	23259908	23267932	+	8025	23259908	23260272	365	23267567	23267932	366	23259905	23259907	cta	23267933	23267935	cta
Slycopersicum_v3_LTR_retrotransposon1448	DNA-8-5_DR	81.05	(80,82]	NA	0	SL3.0ch11	23359165	23375720	-	16556	23359165	23359446	282	23375436	23375720	285	23359162	23359164	caa	23375721	23375723	caa
Slycopersicum_v3_LTR_retrotransposon1449	MMVL30-int	81.22	(80,82]	Retrotrans_gag	0	SL3.0ch11	23417726	23423429	-	5704	23417726	23418348	623	23422809	23423429	621	23417723	23417725	acc	23423430	23423432	acc
Slycopersicum_v3_LTR_retrotransposon1450	QUASIMODO2-I_DM	83.2	(82,84]	RVT_1/rve	1	SL3.0ch11	23641023	23654168	-	13146	23641023	23642260	1238	23652935	23654168	1234	23641020	23641022	tac	23654169	23654171	tac
Slycopersicum_v3_LTR_retrotransposon1451	unknown	85.39	(84,86]	Retrotrans_gag	0	SL3.0ch11	23714115	23720018	+	5904	23714115	23714470	356	23719666	23720018	353	23714112	23714114	att	23720019	23720021	att
Slycopersicum_v3_LTR_retrotransposon1452	Gypsy62-I_DR	80.53	(80,82]	RVT_1	0	SL3.0ch11	23884082	23904904	-	20823	23884082	23884271	190	23904722	23904904	183	23884079	23884081	att	23904905	23904907	att
Slycopersicum_v3_LTR_retrotransposon1453	ZAM_I	81.48	(80,82]	RVT_1	6	SL3.0ch11	23905826	23922039	+	16214	23905826	23906091	266	23921770	23922039	270	23905823	23905825	gga	23922040	23922042	gga
Slycopersicum_v3_LTR_retrotransposon1454	Gypsy62-I_DR	93.86	(92,94]	RVT_1/rve	8	SL3.0ch11	24130799	24138305	+	7507	24130799	24131433	635	24137675	24138305	631	24130796	24130798	gtt	24138306	24138308	gtt
Slycopersicum_v3_LTR_retrotransposon1455	FROGGER_I	97.12	(96,98]	Retrotrans_gag/rve/RVT_2	4	SL3.0ch11	24205983	24211040	+	5058	24205983	24206294	312	24210729	24211040	312	24205978	24205982	cataa	24211041	24211045	cataa
Slycopersicum_v3_LTR_retrotransposon1456	Gypsy69-I_DR	85.43	(84,86]	RVT_1	0	SL3.0ch11	24424876	24433118	+	8243	24424876	24425834	959	24432158	24433118	961	24424873	24424875	tag	24433119	24433121	tag
Slycopersicum_v3_LTR_retrotransposon1457	Copia1-I_DM	96.17	(96,98]	Retrotrans_gag/rve/RVT_2	2	SL3.0ch11	24488827	24494342	+	5516	24488827	24489165	339	24494008	24494342	335	24488824	24488826	tat	24494343	24494345	tat
Slycopersicum_v3_LTR_retrotransposon1458	MDG3_I	89.18	(88,90]	RVT_1/rve	2	SL3.0ch11	24561298	24576244	-	14947	24561298	24561685	388	24575861	24576244	384	24561294	24561297	ccca	24576245	24576248	ccca
Slycopersicum_v3_LTR_retrotransposon1459	unknown	83.46	(82,84]	Retrotrans_gag	0	SL3.0ch11	24583943	24588327	-	4385	24583943	24584321	379	24587947	24588327	381	24583940	24583942	gat	24588328	24588330	gat
Slycopersicum_v3_LTR_retrotransposon1460	unknown	79.62	(78,80]	NA	0	SL3.0ch11	24662269	24669782	.	7514	24662269	24662685	417	24669367	24669782	416	24662266	24662268	ata	24669783	24669785	ata
Slycopersicum_v3_LTR_retrotransposon1461	unknown	83.3	(82,84]	NA	0	SL3.0ch11	24739864	24744637	+	4774	24739864	24740360	497	24744142	24744637	496	24739861	24739863	ttg	24744638	24744640	ttg
Slycopersicum_v3_LTR_retrotransposon1462	Gypsy62-I_DR	86.72	(86,88]	Retrotrans_gag/RVT_1/rve	0	SL3.0ch11	24899539	24908150	+	8612	24899539	24900962	1424	24906720	24908150	1431	24899536	24899538	cat	24908151	24908153	cat
Slycopersicum_v3_LTR_retrotransposon1463	FROGGER_I	96.69	(96,98]	RVT_2	3	SL3.0ch11	24917743	24925492	+	7750	24917743	24918467	725	24924768	24925492	725	24917740	24917742	ctg	24925493	24925495	ctg
Slycopersicum_v3_LTR_retrotransposon1464	Copia_I	86.13	(86,88]	rve/RVT_2	0	SL3.0ch11	24995636	25000446	+	4811	24995636	24996219	584	24999867	25000446	580	24995633	24995635	tat	25000447	25000449	tat
Slycopersicum_v3_LTR_retrotransposon1465	Copia_I	86.52	(86,88]	rve/RVT_2	1	SL3.0ch11	25044849	25049602	+	4754	25044849	25045026	178	25049429	25049602	174	25044846	25044848	caa	25049603	25049605	caa
Slycopersicum_v3_LTR_retrotransposon1466	Copia_I	88.57	(88,90]	rve/RVT_2	0	SL3.0ch11	25080056	25086413	-	6358	25080056	25080370	315	25086100	25086413	314	25080053	25080055	ata	25086414	25086416	ata
Slycopersicum_v3_LTR_retrotransposon1467	Copia_I	96.67	(96,98]	rve/RVT_2	8	SL3.0ch11	25088744	25097149	+	8406	25088744	25088953	210	25096940	25097149	210	25088739	25088743	aaata	25097150	25097154	aaata
Slycopersicum_v3_LTR_retrotransposon1468	FROGGER_I	84.13	(84,86]	Retrotrans_gag/rve/RVT_2	1	SL3.0ch11	25405661	25410494	+	4834	25405661	25405868	208	25410294	25410494	201	25405658	25405660	cca	25410495	25410497	cca
Slycopersicum_v3_LTR_retrotransposon1469	Gypsy62-I_DR	77.51	(76,78]	RVT_1	6	SL3.0ch11	25425972	25436925	-	10954	25425972	25426896	925	25436003	25436925	923	25425969	25425971	atg	25436926	25436928	atg
Slycopersicum_v3_LTR_retrotransposon1470	Gypsy62-I_DR	82.64	(82,84]	rve	0	SL3.0ch11	25477869	25489472	-	11604	25477869	25480932	3064	25486413	25489472	3060	25477866	25477868	agt	25489473	25489475	agt
Slycopersicum_v3_LTR_retrotransposon1471	RMER17D	82.81	(82,84]	NA	0	SL3.0ch11	25715234	25724808	-	9575	25715234	25715867	634	25724180	25724808	629	25715231	25715233	tta	25724809	25724811	tta
Slycopersicum_v3_LTR_retrotransposon1472	DNA8-25_DR	78.06	(78,80]	NA	0	SL3.0ch11	25743541	25759118	-	15578	25743541	25744282	742	25758376	25759118	743	25743538	25743540	atg	25759119	25759121	atg
Slycopersicum_v3_LTR_retrotransposon1473	unknown	92.56	(92,94]	Retrotrans_gag	7	SL3.0ch11	25778017	25790909	-	12893	25778017	25779132	1116	25789802	25790909	1108	25778014	25778016	aat	25790910	25790912	aat
Slycopersicum_v3_LTR_retrotransposon1474	unknown	82.14	(82,84]	NA	0	SL3.0ch11	25795361	25801747	.	6387	25795361	25796524	1164	25800572	25801747	1176	25795358	25795360	tag	25801748	25801750	tag
Slycopersicum_v3_LTR_retrotransposon1475	RLTR20A4	83.26	(82,84]	NA	0	SL3.0ch11	26206519	26210957	-	4439	26206519	26206757	239	26210721	26210957	237	26206516	26206518	taa	26210958	26210960	taa
Slycopersicum_v3_LTR_retrotransposon1476	Copia1-I_DM	89.08	(88,90]	rve	9	SL3.0ch11	26219598	26224044	-	4447	26219598	26219887	290	26223752	26224044	293	26219595	26219597	aat	26224045	26224047	aat
Slycopersicum_v3_LTR_retrotransposon1477	QUASIMODO_I	81.72	(80,82]	RVT_1/rve	1	SL3.0ch11	26302241	26314169	-	11929	26302241	26302593	353	26313809	26314169	361	26302238	26302240	gga	26314170	26314172	gga
Slycopersicum_v3_LTR_retrotransposon1478	Gypsy89-I_DR	84.86	(84,86]	Retrotrans_gag	0	SL3.0ch11	26326701	26335149	-	8449	26326701	26326916	216	26334932	26335149	218	26326698	26326700	cac	26335150	26335152	cac
Slycopersicum_v3_LTR_retrotransposon1479	Gypsy69-I_DR	83.33	(82,84]	RVT_1	0	SL3.0ch11	26526873	26534400	-	7528	26526873	26527184	312	26534100	26534400	301	26526870	26526872	caa	26534401	26534403	caa
Slycopersicum_v3_LTR_retrotransposon1480	unknown	95.91	(94,96]	Retrotrans_gag	2	SL3.0ch11	28175550	28186419	-	10870	28175550	28177113	1564	28184859	28186419	1561	28175545	28175549	ccaga	28186420	28186424	ccaga
Slycopersicum_v3_LTR_retrotransposon1481	unknown	82.27	(82,84]	NA	0	SL3.0ch11	28578626	28586066	-	7441	28578626	28578986	361	28585711	28586066	356	28578623	28578625	atc	28586067	28586069	atc
Slycopersicum_v3_LTR_retrotransposon1482	Gypsy-173_DR-I	84.15	(84,86]	RVT_1	0	SL3.0ch11	28774644	28784112	+	9469	28774644	28775211	568	28783546	28784112	567	28774641	28774643	ata	28784113	28784115	ata
Slycopersicum_v3_LTR_retrotransposon1483	unknown	91.28	(90,92]	NA	6	SL3.0ch11	28826043	28833476	+	7434	28826043	28826185	143	28833328	28833476	149	28826040	28826042	tat	28833477	28833479	tat
Slycopersicum_v3_LTR_retrotransposon1484	unknown	82.1	(82,84]	NA	0	SL3.0ch11	28904452	28915562	-	11111	28904452	28904896	445	28915116	28915562	447	28904449	28904451	ttt	28915563	28915565	ttt
Slycopersicum_v3_LTR_retrotransposon1485	Gypsy62-I_DR	90.45	(90,92]	RVT_1/rve	8	SL3.0ch11	28917935	28924891	+	6957	28917935	28918405	471	28924433	28924891	459	28917932	28917934	ctt	28924892	28924894	ctt
Slycopersicum_v3_LTR_retrotransposon1486	unknown	95.75	(94,96]	NA	6	SL3.0ch11	28966673	28974508	-	7836	28966673	28967210	538	28973968	28974508	541	28966670	28966672	aaa	28974509	28974511	aaa
Slycopersicum_v3_LTR_retrotransposon1487	Gypsy62-I_DR	78.05	(78,80]	NA	0	SL3.0ch11	29101561	29120441	+	18881	29101561	29102945	1385	29119048	29120441	1394	29101558	29101560	aat	29120442	29120444	aat
Slycopersicum_v3_LTR_retrotransposon1488	unknown	79.58	(78,80]	NA	0	SL3.0ch11	29163683	29176127	-	12445	29163683	29164055	373	29175751	29176127	377	29163680	29163682	ttg	29176128	29176130	ttg
Slycopersicum_v3_LTR_retrotransposon1489	Gypsy-173_DR-I	78.89	(78,80]	Retrotrans_gag	0	SL3.0ch11	29198563	29206825	-	8263	29198563	29198761	199	29206633	29206825	193	29198560	29198562	ctc	29206826	29206828	ctc
Slycopersicum_v3_LTR_retrotransposon1490	Gypsy62-I_DR	80.15	(80,82]	NA	0	SL3.0ch11	29282129	29289214	.	7086	29282129	29282385	257	29288953	29289214	262	29282126	29282128	atc	29289215	29289217	atc
Slycopersicum_v3_LTR_retrotransposon1491	Gypsy-173_DR-I	78.38	(78,80]	Retrotrans_gag/RVT_1	0	SL3.0ch11	29389271	29410192	-	20922	29389271	29390478	1208	29408981	29410192	1212	29389267	29389270	aact	29410193	29410196	aact
Slycopersicum_v3_LTR_retrotransposon1492	unknown	93.74	(92,94]	RVT_2	0	SL3.0ch11	29418689	29424774	-	6086	29418689	29419547	859	29423913	29424774	862	29418686	29418688	ttt	29424775	29424777	ttt
Slycopersicum_v3_LTR_retrotransposon1493	DNA8-25_DR	87.44	(86,88]	Retrotrans_gag	0	SL3.0ch11	29576694	29586743	+	10050	29576694	29577267	574	29586163	29586743	581	29576690	29576693	taga	29586744	29586747	taga
Slycopersicum_v3_LTR_retrotransposon1494	unknown	79.31	(78,80]	NA	0	SL3.0ch11	29803031	29809573	-	6543	29803031	29803864	834	29808738	29809573	836	29803028	29803030	act	29809574	29809576	act
Slycopersicum_v3_LTR_retrotransposon1495	unknown	82.84	(82,84]	NA	0	SL3.0ch11	29811981	29817576	+	5596	29811981	29812825	845	29816733	29817576	844	29811978	29811980	aag	29817577	29817579	aag
Slycopersicum_v3_LTR_retrotransposon1496	QUASIMODO2-I_DM	80.9	(80,82]	RVT_1	1	SL3.0ch11	30275547	30288535	+	12989	30275547	30275732	186	30288337	30288535	199	30275544	30275546	ttt	30288536	30288538	ttt
Slycopersicum_v3_LTR_retrotransposon1497	QUASIMODO2-I_DM	81.17	(80,82]	NA	0	SL3.0ch11	30320464	30349481	.	29018	30320464	30320856	393	30349098	30349481	384	30320461	30320463	tga	30349482	30349484	tga
Slycopersicum_v3_LTR_retrotransposon1498	Gypsy62-I_DR	83.57	(82,84]	RVT_1	0	SL3.0ch11	30349815	30355407	-	5593	30349815	30350514	700	30354708	30355407	700	30349812	30349814	taa	30355408	30355410	taa
Slycopersicum_v3_LTR_retrotransposon1499	Copia1-I_DM	91.45	(90,92]	rve	7	SL3.0ch11	30488932	30493791	-	4860	30488932	30489200	269	30493531	30493791	261	30488929	30488931	cct	30493792	30493794	cct
Slycopersicum_v3_LTR_retrotransposon1500	unknown	84.73	(84,86]	NA	6	SL3.0ch11	30871353	30885844	+	14492	30871353	30871745	393	30885457	30885844	388	30871350	30871352	tca	30885845	30885847	tca
Slycopersicum_v3_LTR_retrotransposon1501	FROGGER_I	97.41	(96,98]	rve/RVT_2	2	SL3.0ch11	30904333	30909274	+	4942	30904333	30904448	116	30909160	30909274	115	30904328	30904332	gaata	30909275	30909279	gaata
Slycopersicum_v3_LTR_retrotransposon1502	Copia_I	90.28	(90,92]	rve/RVT_2	3	SL3.0ch11	30943787	30948304	-	4518	30943787	30944025	239	30948058	30948304	247	30943783	30943786	ttgg	30948305	30948308	ttgg
Slycopersicum_v3_LTR_retrotransposon1503	Copia_I	88.79	(88,90]	RVT_2	0	SL3.0ch11	30985955	30991464	+	5510	30985955	30986186	232	30991242	30991464	223	30985952	30985954	taa	30991465	30991467	taa
Slycopersicum_v3_LTR_retrotransposon1504	QUASIMODO2-I_DM	93.38	(92,94]	Retrotrans_gag/RVT_1/rve	5	SL3.0ch11	31184026	31196682	+	12657	31184026	31185625	1600	31195093	31196682	1590	31184023	31184025	cat	31196683	31196685	cat
Slycopersicum_v3_LTR_retrotransposon1505	unknown	96.58	(96,98]	Retrotrans_gag	4	SL3.0ch11	31559628	31570625	+	10998	31559628	31561176	1549	31569080	31570625	1546	31559625	31559627	cct	31570626	31570628	cct
Slycopersicum_v3_LTR_retrotransposon1506	unknown	92.67	(92,94]	NA	0	SL3.0ch11	31642226	31648249	.	6024	31642226	31642771	546	31647713	31648249	537	31642223	31642225	tca	31648250	31648252	tca
Slycopersicum_v3_LTR_retrotransposon1507	Copia_I	97.67	(96,98]	RVT_2	8	SL3.0ch11	31678323	31683886	+	5564	31678323	31678579	257	31683629	31683886	258	31678320	31678322	gta	31683887	31683889	gta
Slycopersicum_v3_LTR_retrotransposon1508	FROGGER_I	95.44	(94,96]	rve/RVT_2	6	SL3.0ch11	31859570	31869087	-	9518	31859570	31860359	790	31868300	31869087	788	31859565	31859569	cttcc	31869088	31869092	cttcc
Slycopersicum_v3_LTR_retrotransposon1509	FROGGER_I	95.52	(94,96]	rve/RVT_2	3	SL3.0ch11	31955434	31960620	+	5187	31955434	31955701	268	31960355	31960620	266	31955429	31955433	ataac	31960621	31960625	ataac
Slycopersicum_v3_LTR_retrotransposon1510	FROGGER_I	91.46	(90,92]	Retrotrans_gag/rve/RVT_2	3	SL3.0ch11	31989653	31994953	-	5301	31989653	31989928	276	31994673	31994953	281	31989650	31989652	tct	31994954	31994956	tct
Slycopersicum_v3_LTR_retrotransposon1511	unknown	94.81	(94,96]	NA	2	SL3.0ch11	32183655	32189169	-	5515	32183655	32184155	501	32188672	32189169	498	32183652	32183654	gtg	32189170	32189172	gtg
Slycopersicum_v3_LTR_retrotransposon1512	Copia_I	86.73	(86,88]	rve/RVT_2	1	SL3.0ch11	32192886	32198488	-	5603	32192886	32193434	549	32197939	32198488	550	32192883	32192885	atg	32198489	32198491	atg
Slycopersicum_v3_LTR_retrotransposon1513	Gypsy-173_DR-I	87.17	(86,88]	RVT_1/rve	0	SL3.0ch11	32224060	32229312	-	5253	32224060	32224436	377	32228931	32229312	382	32224057	32224059	aca	32229313	32229315	aca
Slycopersicum_v3_LTR_retrotransposon1514	Copia1-I_DR	76.52	(76,78]	rve/RVT_2	0	SL3.0ch11	32388237	32393620	+	5384	32388237	32388368	132	32393489	32393620	132	32388234	32388236	tat	32393621	32393623	tat
Slycopersicum_v3_LTR_retrotransposon1515	FROGGER_I	93.4	(92,94]	rve/RVT_2	4	SL3.0ch11	32404347	32409014	-	4668	32404347	32404634	288	32408735	32409014	280	32404344	32404346	act	32409015	32409017	act
Slycopersicum_v3_LTR_retrotransposon1516	Copia_I	94.26	(94,96]	rve/RVT_2	0	SL3.0ch11	32416533	32421716	+	5184	32416533	32416740	208	32421508	32421716	209	32416530	32416532	cat	32421717	32421719	cat
Slycopersicum_v3_LTR_retrotransposon1517	unknown	99.12	(98,100]	NA	6	SL3.0ch11	32445299	32450554	.	5256	32445299	32445412	114	32450441	32450554	114	32445296	32445298	ata	32450555	32450557	ata
Slycopersicum_v3_LTR_retrotransposon1518	unknown	92.4	(92,94]	NA	6	SL3.0ch11	32514207	32519316	+	5110	32514207	32514464	258	32519054	32519316	263	32514204	32514206	ttt	32519317	32519319	ttt
Slycopersicum_v3_LTR_retrotransposon1519	Copia_I	86.35	(86,88]	rve/RVT_2	0	SL3.0ch11	32679599	32685004	+	5406	32679599	32679887	289	32684712	32685004	293	32679596	32679598	caa	32685005	32685007	caa
Slycopersicum_v3_LTR_retrotransposon1520	RLTR20C2_MM	79.39	(78,80]	NA	0	SL3.0ch11	32715787	32723410	+	7624	32715787	32716081	295	32723115	32723410	296	32715784	32715786	tta	32723411	32723413	tta
Slycopersicum_v3_LTR_retrotransposon1521	Copia_I	95.58	(94,96]	RVT_2	6	SL3.0ch11	32903780	32913950	-	10171	32903780	32904617	838	32913117	32913950	834	32903777	32903779	aat	32913951	32913953	aat
Slycopersicum_v3_LTR_retrotransposon1522	unknown	80.14	(80,82]	RVT_2	0	SL3.0ch11	32941972	32948963	+	6992	32941972	32942554	583	32948380	32948963	584	32941969	32941971	agt	32948964	32948966	agt
Slycopersicum_v3_LTR_retrotransposon1523	FROGGER_I	88.6	(88,90]	Retrotrans_gag/rve/RVT_2	3	SL3.0ch11	33040956	33046337	+	5382	33040956	33041295	340	33045987	33046337	351	33040953	33040955	aac	33046338	33046340	aac
Slycopersicum_v3_LTR_retrotransposon1524	Copia_I	82.15	(82,84]	rve/RVT_2	0	SL3.0ch11	33122663	33128890	-	6228	33122663	33123312	650	33128243	33128890	648	33122660	33122662	ctt	33128891	33128893	ctt
Slycopersicum_v3_LTR_retrotransposon1525	unknown	89.79	(88,90]	NA	0	SL3.0ch11	33245216	33250873	+	5658	33245216	33245940	725	33250154	33250873	720	33245213	33245215	att	33250874	33250876	att
Slycopersicum_v3_LTR_retrotransposon1526	ACCORD_I	93.75	(92,94]	Retrotrans_gag/RVT_1/rve	10	SL3.0ch11	33451214	33457518	-	6305	33451214	33451433	220	33457295	33457518	224	33451211	33451213	agt	33457519	33457521	agt
Slycopersicum_v3_LTR_retrotransposon1527	ACCORD_I	82.45	(82,84]	rve	0	SL3.0ch11	33510912	33520799	+	9888	33510912	33511096	185	33520612	33520799	188	33510909	33510911	ctt	33520800	33520802	ctt
Slycopersicum_v3_LTR_retrotransposon1528	ACCORD_I	87.11	(86,88]	rve	1	SL3.0ch11	33692974	33707256	+	14283	33692974	33693899	926	33706326	33707256	931	33692971	33692973	aca	33707257	33707259	aca
Slycopersicum_v3_LTR_retrotransposon1529	Gypsy-173_DR-I	82.66	(82,84]	Retrotrans_gag/RVT_1	1	SL3.0ch11	33884724	33892341	-	7618	33884724	33885317	594	33891748	33892341	594	33884721	33884723	cat	33892342	33892344	cat
Slycopersicum_v3_LTR_retrotransposon1530	Gypsy62-I_DR	82.4	(82,84]	RVT_1	0	SL3.0ch11	33893892	33906012	+	12121	33893892	33894496	605	33905388	33906012	625	33893889	33893891	atg	33906013	33906015	atg
Slycopersicum_v3_LTR_retrotransposon1531	DNA8-25_DR	73.15	(72,74]	NA	0	SL3.0ch11	34002677	34008420	-	5744	34002677	34002784	108	34008319	34008420	102	34002673	34002676	tcca	34008421	34008424	tcca
Slycopersicum_v3_LTR_retrotransposon1532	unknown	93.82	(92,94]	Retrotrans_gag	3	SL3.0ch11	34054803	34061889	+	7087	34054803	34056133	1331	34060548	34061889	1342	34054800	34054802	tgg	34061890	34061892	tgg
Slycopersicum_v3_LTR_retrotransposon1533	unknown	81.77	(80,82]	NA	0	SL3.0ch11	34070294	34079299	+	9006	34070294	34070641	348	34078949	34079299	351	34070291	34070293	caa	34079300	34079302	caa
Slycopersicum_v3_LTR_retrotransposon1534	FROGGER_I	89.69	(88,90]	rve/RVT_2	3	SL3.0ch11	34081152	34085792	-	4641	34081152	34081441	290	34085502	34085792	291	34081149	34081151	tca	34085793	34085795	tca
Slycopersicum_v3_LTR_retrotransposon1535	Gypsy119-I_DR	95.14	(94,96]	NA	6	SL3.0ch11	34150452	34158374	.	7923	34150452	34150697	246	34158128	34158374	247	34150448	34150451	actt	34158375	34158378	actt
Slycopersicum_v3_LTR_retrotransposon1536	unknown	98.28	(98,100]	NA	6	SL3.0ch11	34202105	34207626	-	5522	34202105	34202394	290	34207339	34207626	288	34202101	34202104	attt	34207627	34207630	attt
Slycopersicum_v3_LTR_retrotransposon1537	unknown	94.85	(94,96]	NA	3	SL3.0ch11	34227015	34237626	+	10612	34227015	34228353	1339	34236292	34237626	1335	34227011	34227014	gacg	34237627	34237630	gacg
Slycopersicum_v3_LTR_retrotransposon1538	Gypsy69-I_DR	79.78	(78,80]	Retrotrans_gag/RVT_1/rve	0	SL3.0ch11	34396619	34401737	-	5119	34396619	34396793	175	34401555	34401737	183	34396616	34396618	tgt	34401738	34401740	tgt
Slycopersicum_v3_LTR_retrotransposon1539	Copia1-I_DM	97.2	(96,98]	rve	6	SL3.0ch11	34506544	34511920	-	5377	34506544	34507115	572	34511351	34511920	570	34506539	34506543	tctag	34511921	34511925	tctag
Slycopersicum_v3_LTR_retrotransposon1540	Copia1-I_DM	83.62	(82,84]	rve/RVT_2	1	SL3.0ch11	34615342	34619921	+	4580	34615342	34615628	287	34619635	34619921	287	34615339	34615341	gtt	34619922	34619924	gtt
Slycopersicum_v3_LTR_retrotransposon1541	unknown	81.05	(80,82]	NA	0	SL3.0ch11	34782514	34793839	-	11326	34782514	34783310	797	34793047	34793839	793	34782511	34782513	ccg	34793840	34793842	ccg
Slycopersicum_v3_LTR_retrotransposon1542	Copia1-I_DM	89.79	(88,90]	rve/RVT_2	7	SL3.0ch11	34824216	34829201	-	4986	34824216	34824450	235	34828967	34829201	235	34824213	34824215	caa	34829202	34829204	caa
Slycopersicum_v3_LTR_retrotransposon1543	QUASIMODO_I	79.33	(78,80]	rve	0	SL3.0ch11	34983322	34995076	+	11755	34983322	34983494	173	34994898	34995076	179	34983319	34983321	acc	34995077	34995079	acc
Slycopersicum_v3_LTR_retrotransposon1544	Gypsy62-I_DR	82.72	(82,84]	Retrotrans_gag/RVT_1	0	SL3.0ch11	34996664	35004806	-	8143	34996664	34997745	1082	35003719	35004806	1088	34996661	34996663	aga	35004807	35004809	aga
Slycopersicum_v3_LTR_retrotransposon1545	Gypsy-173_DR-I	85.23	(84,86]	Retrotrans_gag/RVT_1	0	SL3.0ch11	35007822	35015404	+	7583	35007822	35008903	1082	35014322	35015404	1083	35007819	35007821	tat	35015405	35015407	tat
Slycopersicum_v3_LTR_retrotransposon1546	Gypsy69-I_DR	79.51	(78,80]	RVT_1	0	SL3.0ch11	35564228	35573324	-	9097	35564228	35564510	283	35573050	35573324	275	35564225	35564227	gtt	35573325	35573327	gtt
Slycopersicum_v3_LTR_retrotransposon1547	unknown	79.64	(78,80]	Retrotrans_gag	0	SL3.0ch11	35798982	35804296	-	5315	35798982	35799254	273	35804022	35804296	275	35798979	35798981	tgg	35804297	35804299	tgg
Slycopersicum_v3_LTR_retrotransposon1548	unknown	97.08	(96,98]	NA	6	SL3.0ch11	35905605	35911915	.	6311	35905605	35906480	876	35911027	35911915	889	35905602	35905604	atc	35911916	35911918	atc
Slycopersicum_v3_LTR_retrotransposon1549	QUASIMODO2-I_DM	86.57	(86,88]	Retrotrans_gag/RVT_1/rve	3	SL3.0ch11	36007736	36021139	+	13404	36007736	36008815	1080	36020062	36021139	1078	36007733	36007735	gtc	36021140	36021142	gtc
Slycopersicum_v3_LTR_retrotransposon1550	Gypsy69-I_DR	76.81	(76,78]	RVT_1	0	SL3.0ch11	36038405	36044824	-	6420	36038405	36038607	203	36044618	36044824	207	36038402	36038404	atc	36044825	36044827	atc
Slycopersicum_v3_LTR_retrotransposon1551	unknown	79.81	(78,80]	NA	0	SL3.0ch11	36074651	36081497	-	6847	36074651	36075279	629	36080864	36081497	634	36074648	36074650	tta	36081498	36081500	tta
Slycopersicum_v3_LTR_retrotransposon1552	MDG3_I	79.2	(78,80]	rve	0	SL3.0ch11	36250177	36263013	+	12837	36250177	36250901	725	36262288	36263013	726	36250174	36250176	gtt	36263014	36263016	gtt
Slycopersicum_v3_LTR_retrotransposon1553	unknown	93.78	(92,94]	NA	7	SL3.0ch11	36276686	36284048	-	7363	36276686	36277081	396	36283647	36284048	402	36276683	36276685	att	36284049	36284051	att
Slycopersicum_v3_LTR_retrotransposon1554	unknown	77.57	(76,78]	Retrotrans_gag	0	SL3.0ch11	36632512	36638770	-	6259	36632512	36633474	963	36637814	36638770	957	36632509	36632511	aat	36638771	36638773	aat
Slycopersicum_v3_LTR_retrotransposon1555	unknown	87.77	(86,88]	NA	1	SL3.0ch11	36689832	36701003	-	11172	36689832	36690105	274	36700726	36701003	278	36689829	36689831	tac	36701004	36701006	tac
Slycopersicum_v3_LTR_retrotransposon1556	Copia_I	96.24	(96,98]	rve/RVT_2	7	SL3.0ch11	36734225	36742138	-	7914	36734225	36734915	691	36741449	36742138	690	36734222	36734224	taa	36742139	36742141	taa
Slycopersicum_v3_LTR_retrotransposon1557	unknown	78.96	(78,80]	NA	0	SL3.0ch11	37024878	37029762	+	4885	37024878	37025181	304	37029454	37029762	309	37024875	37024877	taa	37029763	37029765	taa
Slycopersicum_v3_LTR_retrotransposon1558	Copia_I	89.45	(88,90]	Retrotrans_gag/rve/RVT_2	4	SL3.0ch11	37221481	37226297	+	4817	37221481	37221736	256	37226047	37226297	251	37221478	37221480	ata	37226298	37226300	ata
Slycopersicum_v3_LTR_retrotransposon1559	unknown	88.15	(88,90]	NA	1	SL3.0ch11	37355220	37365155	+	9936	37355220	37355866	647	37364506	37365155	650	37355217	37355219	aaa	37365156	37365158	aaa
Slycopersicum_v3_LTR_retrotransposon1560	Gypsy-173_DR-I	83.6	(82,84]	RVT_1	0	SL3.0ch11	37454016	37464696	+	10681	37454016	37455558	1543	37463158	37464696	1539	37454013	37454015	aag	37464697	37464699	aag
Slycopersicum_v3_LTR_retrotransposon1561	Copia_I	77.27	(76,78]	rve/RVT_2	1	SL3.0ch11	37561762	37571309	+	9548	37561762	37562003	242	37571084	37571309	226	37561759	37561761	att	37571310	37571312	att
Slycopersicum_v3_LTR_retrotransposon1562	Copia_I	83.14	(82,84]	NA	0	SL3.0ch11	37728189	37733571	.	5383	37728189	37728799	611	37732963	37733571	609	37728186	37728188	ttt	37733572	37733574	ttt
Slycopersicum_v3_LTR_retrotransposon1563	unknown	84.69	(84,86]	NA	0	SL3.0ch11	37814876	37824296	.	9421	37814876	37815195	320	37823980	37824296	317	37814871	37814875	aaaaa	37824297	37824301	aaaaa
Slycopersicum_v3_LTR_retrotransposon1564	Gypsy172-I_Dr	96.28	(96,98]	Retrotrans_gag/RVT_1/rve	3	SL3.0ch11	37889653	37895657	-	6005	37889653	37890189	537	37895121	37895657	537	37889650	37889652	cac	37895658	37895660	cac
Slycopersicum_v3_LTR_retrotransposon1565	unknown	81.76	(80,82]	NA	0	SL3.0ch11	38013484	38028898	.	15415	38013484	38013642	159	38028741	38028898	158	38013481	38013483	aaa	38028899	38028901	aaa
Slycopersicum_v3_LTR_retrotransposon1566	Copia_I	81.96	(80,82]	RVT_2	0	SL3.0ch11	38030047	38034971	+	4925	38030047	38030237	191	38034778	38034971	194	38030044	38030046	atg	38034972	38034974	atg
Slycopersicum_v3_LTR_retrotransposon1567	unknown	83.87	(82,84]	NA	0	SL3.0ch11	38126593	38132575	.	5983	38126593	38127514	922	38131652	38132575	924	38126590	38126592	gtg	38132576	38132578	gtg
Slycopersicum_v3_LTR_retrotransposon1568	Copia_I	96.5	(96,98]	rve/RVT_2	4	SL3.0ch11	38191514	38197333	-	5820	38191514	38192171	658	38196678	38197333	656	38191509	38191513	actcc	38197334	38197338	actcc
Slycopersicum_v3_LTR_retrotransposon1569	unknown	89.78	(88,90]	NA	0	SL3.0ch11	38295643	38300545	+	4903	38295643	38295955	313	38300234	38300545	312	38295640	38295642	ttg	38300546	38300548	ttg
Slycopersicum_v3_LTR_retrotransposon1570	Copia_I	84.26	(84,86]	rve/RVT_2	0	SL3.0ch11	38386565	38393926	+	7362	38386565	38386799	235	38393695	38393926	232	38386562	38386564	cat	38393927	38393929	cat
Slycopersicum_v3_LTR_retrotransposon1571	Gypsy62-I_DR	86.21	(86,88]	Retrotrans_gag/RVT_1	0	SL3.0ch11	38518698	38526945	-	8248	38518698	38518813	116	38526835	38526945	111	38518695	38518697	aca	38526946	38526948	aca
Slycopersicum_v3_LTR_retrotransposon1572	Gypsy62-I_DR	85.26	(84,86]	Retrotrans_gag	2	SL3.0ch11	38712310	38720303	+	7994	38712310	38712591	282	38720019	38720303	285	38712307	38712309	agt	38720304	38720306	agt
Slycopersicum_v3_LTR_retrotransposon1573	Gypsy107-I_Dr	80.12	(80,82]	Retrotrans_gag/RVT_1/rve	2	SL3.0ch11	38726771	38736883	-	10113	38726771	38728390	1620	38735272	38736883	1612	38726768	38726770	gtg	38736884	38736886	gtg
Slycopersicum_v3_LTR_retrotransposon1574	Gypsy62-I_DR	85.15	(84,86]	Retrotrans_gag/RVT_1	0	SL3.0ch11	38802273	38811537	+	9265	38802273	38802622	350	38811181	38811537	357	38802270	38802272	tca	38811538	38811540	tca
Slycopersicum_v3_LTR_retrotransposon1575	Gypsy62-I_DR	83.05	(82,84]	NA	0	SL3.0ch11	38820121	38829906	-	9786	38820121	38821276	1156	38828745	38829906	1162	38820118	38820120	att	38829907	38829909	att
Slycopersicum_v3_LTR_retrotransposon1576	QUASIMODO_I	83.46	(82,84]	NA	1	SL3.0ch11	38836662	38850829	-	14168	38836662	38837679	1018	38849808	38850829	1022	38836659	38836661	att	38850830	38850832	att
Slycopersicum_v3_LTR_retrotransposon1577	unknown	83.64	(82,84]	NA	0	SL3.0ch11	39011460	39016826	+	5367	39011460	39011785	326	39016497	39016826	330	39011457	39011459	agt	39016827	39016829	agt
Slycopersicum_v3_LTR_retrotransposon1578	Gypsy89-I_DR	95.43	(94,96]	Retrotrans_gag/RVT_1/rve	3	SL3.0ch11	39314612	39325578	-	10967	39314612	39317562	2951	39322639	39325578	2940	39314609	39314611	taa	39325579	39325581	taa
Slycopersicum_v3_LTR_retrotransposon1579	Copia_I	97.54	(96,98]	Retrotrans_gag/rve/RVT_2	3	SL3.0ch11	39326648	39331970	-	5323	39326648	39326891	244	39331728	39331970	243	39326645	39326647	ata	39331971	39331973	ata
Slycopersicum_v3_LTR_retrotransposon1580	Gypsy69-I_DR	91.97	(90,92]	Retrotrans_gag/rve	13	SL3.0ch11	39779443	39785732	+	6290	39779443	39779708	266	39785459	39785732	274	39779440	39779442	gac	39785733	39785735	gac
Slycopersicum_v3_LTR_retrotransposon1581	Gypsy69-I_DR	88.77	(88,90]	Retrotrans_gag/RVT_1/rve	0	SL3.0ch11	39830598	39836609	-	6012	39830598	39831254	657	39835951	39836609	659	39830595	39830597	gca	39836610	39836612	gca
Slycopersicum_v3_LTR_retrotransposon1582	Gypsy62-I_DR	83.17	(82,84]	Retrotrans_gag	1	SL3.0ch11	39840530	39860616	+	20087	39840530	39841146	617	39859999	39860616	618	39840527	39840529	aag	39860617	39860619	aag
Slycopersicum_v3_LTR_retrotransposon1583	Gypsy62-I_DR	91.46	(90,92]	Retrotrans_gag/RVT_1/rve	8	SL3.0ch11	40183286	40191161	+	7876	40183286	40184222	937	40190238	40191161	924	40183283	40183285	gtt	40191162	40191164	gtt
Slycopersicum_v3_LTR_retrotransposon1584	DNA8-25_DR	83.65	(82,84]	NA	1	SL3.0ch11	40241313	40270040	-	28728	40241313	40241416	104	40269938	40270040	103	40241310	40241312	att	40270041	40270043	att
Slycopersicum_v3_LTR_retrotransposon1585	unknown	94.67	(94,96]	Retrotrans_gag	2	SL3.0ch11	40311148	40322295	+	11148	40311148	40312668	1521	40320775	40322295	1521	40311145	40311147	tgg	40322296	40322298	tgg
Slycopersicum_v3_LTR_retrotransposon1586	unknown	81.93	(80,82]	RVT_2	0	SL3.0ch11	40388131	40394052	-	5922	40388131	40388707	577	40393472	40394052	581	40388128	40388130	aat	40394053	40394055	aat
Slycopersicum_v3_LTR_retrotransposon1587	QUASIMODO2-I_DM	88.22	(88,90]	RVT_1	2	SL3.0ch11	40400117	40408175	+	8059	40400117	40400515	399	40407783	40408175	393	40400114	40400116	ttg	40408176	40408178	ttg
Slycopersicum_v3_LTR_retrotransposon1588	unknown	79.77	(78,80]	NA	0	SL3.0ch11	40410200	40415738	+	5539	40410200	40410713	514	40415236	40415738	503	40410197	40410199	act	40415739	40415741	act
Slycopersicum_v3_LTR_retrotransposon1589	Gypsy62-I_DR	81.56	(80,82]	RVT_1/rve	0	SL3.0ch11	40453429	40462537	-	9109	40453429	40454285	857	40461683	40462537	855	40453426	40453428	ttt	40462538	40462540	ttt
Slycopersicum_v3_LTR_retrotransposon1590	Gypsy69-I_DR	84.24	(84,86]	RVT_1	0	SL3.0ch11	40479426	40486844	+	7419	40479426	40479736	311	40486539	40486844	306	40479423	40479425	ttt	40486845	40486847	ttt
Slycopersicum_v3_LTR_retrotransposon1591	Gypsy62-I_DR	82.87	(82,84]	NA	1	SL3.0ch11	40562982	40573700	-	10719	40562982	40563267	286	40573419	40573700	282	40562979	40562981	aaa	40573701	40573703	aaa
Slycopersicum_v3_LTR_retrotransposon1592	unknown	79.28	(78,80]	NA	0	SL3.0ch11	40731006	40736220	-	5215	40731006	40731225	220	40735999	40736220	222	40731003	40731005	gaa	40736221	40736223	gaa
Slycopersicum_v3_LTR_retrotransposon1593	QUASIMODO2-I_DM	90.23	(90,92]	RVT_1/rve	2	SL3.0ch11	40742224	40755144	+	12921	40742224	40743421	1198	40753952	40755144	1193	40742221	40742223	agg	40755145	40755147	agg
Slycopersicum_v3_LTR_retrotransposon1594	Gypsy-173_DR-I	75.44	(74,76]	NA	1	SL3.0ch11	40812155	40824988	-	12834	40812155	40812325	171	40824823	40824988	166	40812152	40812154	gtt	40824989	40824991	gtt
Slycopersicum_v3_LTR_retrotransposon1595	unknown	76.12	(76,78]	Retrotrans_gag	0	SL3.0ch11	40988460	40995573	-	7114	40988460	40988723	264	40995306	40995573	268	40988457	40988459	tac	40995574	40995576	tac
Slycopersicum_v3_LTR_retrotransposon1596	Copia_I	83.24	(82,84]	rve/RVT_2	2	SL3.0ch11	41149774	41161721	-	11948	41149774	41149946	173	41161553	41161721	169	41149771	41149773	gac	41161722	41161724	gac
Slycopersicum_v3_LTR_retrotransposon1597	Gypsy69-I_DR	70.49	[70,72]	Retrotrans_gag/RVT_1/rve	0	SL3.0ch11	41162913	41190374	-	27462	41162913	41163034	122	41190260	41190374	115	41162910	41162912	tat	41190375	41190377	tat
Slycopersicum_v3_LTR_retrotransposon1598	unknown	77.85	(76,78]	NA	0	SL3.0ch11	41286239	41291600	+	5362	41286239	41286382	144	41291452	41291600	149	41286236	41286238	tag	41291601	41291603	tag
Slycopersicum_v3_LTR_retrotransposon1599	unknown	79.58	(78,80]	Retrotrans_gag	1	SL3.0ch11	41296599	41305297	-	8699	41296599	41296931	333	41304969	41305297	329	41296596	41296598	cct	41305298	41305300	cct
Slycopersicum_v3_LTR_retrotransposon1600	unknown	80	(78,80]	NA	0	SL3.0ch11	41310472	41316069	+	5598	41310472	41311038	567	41315500	41316069	570	41310469	41310471	atg	41316070	41316072	atg
Slycopersicum_v3_LTR_retrotransposon1601	Gypsy62-I_DR	93.12	(92,94]	Retrotrans_gag/RVT_1/rve	3	SL3.0ch11	41373988	41381585	-	7598	41373988	41374525	538	41381058	41381585	528	41373985	41373987	ctt	41381586	41381588	ctt
Slycopersicum_v3_LTR_retrotransposon1602	unknown	79.57	(78,80]	NA	0	SL3.0ch11	41486562	41491742	-	5181	41486562	41486977	416	41491332	41491742	411	41486559	41486561	gat	41491743	41491745	gat
Slycopersicum_v3_LTR_retrotransposon1603	Gypsy-173_DR-I	80.82	(80,82]	Retrotrans_gag/RVT_1	0	SL3.0ch11	41504261	41512937	-	8677	41504261	41504698	438	41512502	41512937	436	41504258	41504260	att	41512938	41512940	att
Slycopersicum_v3_LTR_retrotransposon1604	Gypsy89-I_DR	81.23	(80,82]	RVT_1	0	SL3.0ch11	41544687	41556021	-	11335	41544687	41545400	714	41555316	41556021	706	41544684	41544686	aag	41556022	41556024	aag
Slycopersicum_v3_LTR_retrotransposon1605	unknown	92.47	(92,94]	Retrotrans_gag	0	SL3.0ch11	41627214	41638381	+	11168	41627214	41628827	1614	41636762	41638381	1620	41627211	41627213	tat	41638382	41638384	tat
Slycopersicum_v3_LTR_retrotransposon1606	Gypsy62-I_DR	78.23	(78,80]	RVT_1	1	SL3.0ch11	41643268	41653333	-	10066	41643268	41643391	124	41653220	41653333	114	41643265	41643267	taa	41653334	41653336	taa
Slycopersicum_v3_LTR_retrotransposon1607	unknown	82.89	(82,84]	NA	0	SL3.0ch11	41683452	41701270	+	17819	41683452	41684363	912	41700364	41701270	907	41683448	41683451	caca	41701271	41701274	caca
Slycopersicum_v3_LTR_retrotransposon1608	unknown	83.38	(82,84]	NA	0	SL3.0ch11	41836406	41840835	.	4430	41836406	41836733	328	41840505	41840835	331	41836403	41836405	taa	41840836	41840838	taa
Slycopersicum_v3_LTR_retrotransposon1609	EnSpm-N13_DR	73.33	(72,74]	NA	6	SL3.0ch11	41937867	41947577	-	9711	41937867	41937986	120	41947460	41947577	118	41937864	41937866	aca	41947578	41947580	aca
Slycopersicum_v3_LTR_retrotransposon1610	QUASIMODO2-I_DM	83.71	(82,84]	RVT_1/rve	1	SL3.0ch11	41964970	41977365	-	12396	41964970	41965325	356	41977013	41977365	353	41964967	41964969	tca	41977366	41977368	tca
Slycopersicum_v3_LTR_retrotransposon1611	unknown	81.42	(80,82]	NA	0	SL3.0ch11	41995573	42001156	+	5584	41995573	41996347	775	42000382	42001156	775	41995570	41995572	tga	42001157	42001159	tga
Slycopersicum_v3_LTR_retrotransposon1612	Copia_I	92.37	(92,94]	rve/RVT_2	2	SL3.0ch11	42265457	42271092	+	5636	42265457	42266269	813	42270286	42271092	807	42265454	42265456	tct	42271093	42271095	tct
Slycopersicum_v3_LTR_retrotransposon1613	MMVL30-int	78.76	(78,80]	NA	0	SL3.0ch11	42379666	42383802	.	4137	42379666	42379773	108	42383690	42383802	113	42379663	42379665	ata	42383803	42383805	ata
Slycopersicum_v3_LTR_retrotransposon1614	QUASIMODO2-I_DM	84.31	(84,86]	RVT_1	1	SL3.0ch11	42445866	42451123	-	5258	42445866	42446120	255	42450875	42451123	249	42445863	42445865	aat	42451124	42451126	aat
Slycopersicum_v3_LTR_retrotransposon1615	Gypsy62-I_DR	77.88	(76,78]	NA	0	SL3.0ch11	42489811	42502670	-	12860	42489811	42489913	103	42502558	42502670	113	42489808	42489810	aat	42502671	42502673	aat
Slycopersicum_v3_LTR_retrotransposon1616	Copia_I	91	(90,92]	rve/RVT_2	2	SL3.0ch11	42504711	42509166	+	4456	42504711	42504914	204	42508956	42509166	211	42504708	42504710	ata	42509167	42509169	ata
Slycopersicum_v3_LTR_retrotransposon1617	Gypsy62-I_DR	82.61	(82,84]	Retrotrans_gag/RVT_1	0	SL3.0ch11	42602122	42612533	+	10412	42602122	42603743	1622	42610907	42612533	1627	42602117	42602121	actct	42612534	42612538	actct
Slycopersicum_v3_LTR_retrotransposon1618	ZAM_I	77.37	(76,78]	RVT_1	0	SL3.0ch11	42684699	42692844	+	8146	42684699	42684972	274	42692584	42692844	261	42684696	42684698	atg	42692845	42692847	atg
Slycopersicum_v3_LTR_retrotransposon1619	Gypsy62-I_DR	82.81	(82,84]	RVT_1	1	SL3.0ch11	42721480	42730477	-	8998	42721480	42721822	343	42730129	42730477	349	42721477	42721479	tct	42730478	42730480	tct
Slycopersicum_v3_LTR_retrotransposon1620	Copia_I	90.2	(90,92]	Retrotrans_gag/rve/RVT_2	5	SL3.0ch11	42736288	42741249	-	4962	42736288	42736491	204	42741051	42741249	199	42736285	42736287	tta	42741250	42741252	tta
Slycopersicum_v3_LTR_retrotransposon1621	unknown	84.45	(84,86]	NA	0	SL3.0ch11	42808650	42817516	+	8867	42808650	42809697	1048	42816470	42817516	1047	42808647	42808649	aca	42817517	42817519	aca
Slycopersicum_v3_LTR_retrotransposon1622	unknown	79.79	(78,80]	NA	0	SL3.0ch11	42842290	42846558	.	4269	42842290	42842474	185	42846371	42846558	188	42842287	42842289	agt	42846559	42846561	agt
Slycopersicum_v3_LTR_retrotransposon1623	Copia1-I_DM	84.19	(84,86]	rve/RVT_2	0	SL3.0ch11	43065761	43070251	+	4491	43065761	43066042	282	43069961	43070251	291	43065758	43065760	atg	43070252	43070254	atg
Slycopersicum_v3_LTR_retrotransposon1624	Copia_I	96.67	(96,98]	rve/RVT_2	3	SL3.0ch11	43383820	43389442	+	5623	43383820	43384029	210	43389235	43389442	208	43383815	43383819	aaatt	43389443	43389447	aaatt
Slycopersicum_v3_LTR_retrotransposon1625	unknown	88.88	(88,90]	Retrotrans_gag	0	SL3.0ch11	43407107	43418132	+	11026	43407107	43408219	1113	43417018	43418132	1115	43407104	43407106	tcc	43418133	43418135	tcc
Slycopersicum_v3_LTR_retrotransposon1626	Gypsy69-I_DR	90.2	(90,92]	Retrotrans_gag	0	SL3.0ch11	43713543	43722500	+	8958	43713543	43714103	561	43721946	43722500	555	43713540	43713542	cca	43722501	43722503	cca
Slycopersicum_v3_LTR_retrotransposon1627	DNA8-25_DR	83.05	(82,84]	NA	0	SL3.0ch11	43793835	43798008	.	4174	43793835	43793952	118	43797891	43798008	118	43793832	43793834	aat	43798009	43798011	aat
Slycopersicum_v3_LTR_retrotransposon1628	Copia_I	92.31	(92,94]	rve/RVT_2	3	SL3.0ch11	43799772	43804244	-	4473	43799772	43799966	195	43804050	43804244	195	43799769	43799771	ttt	43804245	43804247	ttt
Slycopersicum_v3_LTR_retrotransposon1629	Copia1-I_DM	95.05	(94,96]	rve/RVT_2	2	SL3.0ch11	43873138	43881899	+	8762	43873138	43873925	788	43881120	43881899	780	43873135	43873137	gtg	43881900	43881902	gtg
Slycopersicum_v3_LTR_retrotransposon1630	Gypsy62-I_DR	84.02	(84,86]	RVT_1	0	SL3.0ch11	43884653	43892282	+	7630	43884653	43885184	532	43891759	43892282	524	43884650	43884652	gta	43892283	43892285	gta
Slycopersicum_v3_LTR_retrotransposon1631	unknown	91.93	(90,92]	NA	0	SL3.0ch11	43982488	43991070	.	8583	43982488	43984758	2271	43988791	43991070	2280	43982485	43982487	aaa	43991071	43991073	aaa
Slycopersicum_v3_LTR_retrotransposon1632	Copia_I	87.85	(86,88]	rve/RVT_2	0	SL3.0ch11	44031743	44037123	+	5381	44031743	44031952	210	44036910	44037123	214	44031740	44031742	att	44037124	44037126	att
Slycopersicum_v3_LTR_retrotransposon1633	Copia_I	81.34	(80,82]	rve/RVT_2	0	SL3.0ch11	44043547	44049337	+	5791	44043547	44043936	390	44048936	44049337	402	44043544	44043546	aac	44049338	44049340	aac
Slycopersicum_v3_LTR_retrotransposon1634	ACCORD_I	79.72	(78,80]	Retrotrans_gag/RVT_1	0	SL3.0ch11	44187956	44195225	+	7270	44187956	44188167	212	44195018	44195225	208	44187953	44187955	agt	44195226	44195228	agt
Slycopersicum_v3_LTR_retrotransposon1635	Gypsy69-I_DR	84.69	(84,86]	Retrotrans_gag/RVT_1/rve	0	SL3.0ch11	44253438	44258992	+	5555	44253438	44253646	209	44258793	44258992	200	44253435	44253437	cat	44258993	44258995	cat
Slycopersicum_v3_LTR_retrotransposon1636	Copia_I	84.15	(84,86]	RVT_2	7	SL3.0ch11	44275044	44289469	+	14426	44275044	44275390	347	44289125	44289469	345	44275041	44275043	cgt	44289470	44289472	cgt
Slycopersicum_v3_LTR_retrotransposon1637	Gypsy62-I_DR	85.03	(84,86]	RVT_1/rve	0	SL3.0ch11	44305463	44313131	+	7669	44305463	44306912	1450	44311687	44313131	1445	44305460	44305462	gtc	44313132	44313134	gtc
Slycopersicum_v3_LTR_retrotransposon1638	QUASIMODO2-I_DM	93.69	(92,94]	RVT_1	2	SL3.0ch11	44644052	44652115	+	8064	44644052	44644273	222	44651898	44652115	218	44644049	44644051	cat	44652116	44652118	cat
Slycopersicum_v3_LTR_retrotransposon1639	Gypsy62-I_DR	78.11	(78,80]	Retrotrans_gag/RVT_1	0	SL3.0ch11	45034582	45043461	+	8880	45034582	45035247	666	45042786	45043461	676	45034579	45034581	cgt	45043462	45043464	cgt
Slycopersicum_v3_LTR_retrotransposon1640	ZAM_I	92.43	(92,94]	Retrotrans_gag/RVT_1/rve	2	SL3.0ch11	45285100	45292774	+	7675	45285100	45286934	1835	45290942	45292774	1833	45285097	45285099	aaa	45292775	45292777	aaa
Slycopersicum_v3_LTR_retrotransposon1641	unknown	79.9	(78,80]	NA	0	SL3.0ch11	45321512	45339645	-	18134	45321512	45321709	198	45339447	45339645	199	45321509	45321511	ttt	45339646	45339648	ttt
Slycopersicum_v3_LTR_retrotransposon1642	unknown	81.98	(80,82]	NA	0	SL3.0ch11	46349557	46355063	-	5507	46349557	46349728	172	46354897	46355063	167	46349553	46349556	actg	46355064	46355067	actg
Slycopersicum_v3_LTR_retrotransposon1643	Gypsy62-I_DR	93.39	(92,94]	Retrotrans_gag/RVT_1/rve	8	SL3.0ch11	46441128	46448425	-	7298	46441128	46441747	620	46447811	46448425	615	46441125	46441127	aat	46448426	46448428	aat
Slycopersicum_v3_LTR_retrotransposon1644	Gypsy89-I_DR	78.86	(78,80]	NA	0	SL3.0ch11	46661560	46678670	.	17111	46661560	46661854	295	46678373	46678670	298	46661557	46661559	atg	46678671	46678673	atg
Slycopersicum_v3_LTR_retrotransposon1645	Gypsy62-I_DR	76.37	(76,78]	RVT_1	0	SL3.0ch11	46700489	46709667	-	9179	46700489	46701216	728	46708952	46709667	716	46700486	46700488	aag	46709668	46709670	aag
Slycopersicum_v3_LTR_retrotransposon1646	unknown	84.92	(84,86]	NA	0	SL3.0ch11	46798036	46803540	-	5505	46798036	46799091	1056	46802480	46803540	1061	46798033	46798035	taa	46803541	46803543	taa
Slycopersicum_v3_LTR_retrotransposon1647	Gypsy62-I_DR	89.59	(88,90]	Retrotrans_gag/RVT_1	3	SL3.0ch11	46825924	46834588	+	8665	46825924	46827681	1758	46832850	46834588	1739	46825921	46825923	gtt	46834589	46834591	gtt
Slycopersicum_v3_LTR_retrotransposon1648	Copia_I	92.49	(92,94]	Retrotrans_gag/rve/RVT_2	2	SL3.0ch11	47027353	47032547	-	5195	47027353	47027645	293	47032261	47032547	287	47027350	47027352	att	47032548	47032550	att
Slycopersicum_v3_LTR_retrotransposon1649	Copia_I	96.4	(96,98]	rve/RVT_2	3	SL3.0ch11	47338296	47343627	-	5332	47338296	47338906	611	47343020	47343627	608	47338291	47338295	ggtag	47343628	47343632	ggtag
Slycopersicum_v3_LTR_retrotransposon1650	Gypsy107-I_Dr	92.92	(92,94]	Retrotrans_gag/RVT_1/rve	4	SL3.0ch11	47463387	47471285	+	7899	47463387	47463620	234	47471046	47471285	240	47463384	47463386	atc	47471286	47471288	atc
Slycopersicum_v3_LTR_retrotransposon1651	Gypsy62-I_DR	89.68	(88,90]	Retrotrans_gag/RVT_1/rve	4	SL3.0ch11	47507994	47514444	+	6451	47507994	47508117	124	47514319	47514444	126	47507991	47507993	aat	47514445	47514447	aat
Slycopersicum_v3_LTR_retrotransposon1652	Gypsy69-I_DR	92.08	(92,94]	Retrotrans_gag/RVT_1/rve	3	SL3.0ch11	47515063	47522116	-	7054	47515063	47515302	240	47521879	47522116	238	47515060	47515062	gtt	47522117	47522119	gtt
Slycopersicum_v3_LTR_retrotransposon1653	Ginger1-N1_DR	74.45	(74,76]	NA	0	SL3.0ch11	47527909	47532230	-	4322	47527909	47528045	137	47532100	47532230	131	47527906	47527908	aac	47532231	47532233	aac
Slycopersicum_v3_LTR_retrotransposon1654	unknown	88.53	(88,90]	NA	12	SL3.0ch11	47652664	47661831	+	9168	47652664	47653256	593	47661240	47661831	592	47652661	47652663	taa	47661832	47661834	taa
Slycopersicum_v3_LTR_retrotransposon1655	Copia_I	94.21	(94,96]	Retrotrans_gag/rve/RVT_2	2	SL3.0ch11	48460585	48465994	+	5410	48460585	48460843	259	48465744	48465994	251	48460582	48460584	acc	48465995	48465997	acc
Slycopersicum_v3_LTR_retrotransposon1656	unknown	97.7	(96,98]	NA	6	SL3.0ch11	48570831	48577888	-	7058	48570831	48571432	602	48577281	48577888	608	48570828	48570830	ctt	48577889	48577891	ctt
Slycopersicum_v3_LTR_retrotransposon1657	unknown	83.15	(82,84]	NA	2	SL3.0ch11	48667985	48678876	+	10892	48667985	48668257	273	48678615	48678876	262	48667982	48667984	aac	48678877	48678879	aac
Slycopersicum_v3_LTR_retrotransposon1658	Copia1-I_DM	86.75	(86,88]	RVT_2	0	SL3.0ch11	48951667	48956134	+	4468	48951667	48951892	226	48955901	48956134	234	48951664	48951666	tca	48956135	48956137	tca
Slycopersicum_v3_LTR_retrotransposon1659	unknown	86.08	(86,88]	NA	1	SL3.0ch11	48991033	49001065	+	10033	48991033	48991534	502	49000556	49001065	510	48991030	48991032	aaa	49001066	49001068	aaa
Slycopersicum_v3_LTR_retrotransposon1660	unknown	85.79	(84,86]	NA	0	SL3.0ch11	49153698	49160141	+	6444	49153698	49154091	394	49159758	49160141	384	49153695	49153697	gat	49160142	49160144	gat
Slycopersicum_v3_LTR_retrotransposon1661	Copia_I	97.78	(96,98]	rve/RVT_2	1	SL3.0ch11	49379083	49384663	-	5581	49379083	49379804	722	49383943	49384663	721	49379079	49379082	attg	49384664	49384667	attg
Slycopersicum_v3_LTR_retrotransposon1662	Copia_I	91.51	(90,92]	rve/RVT_2	2	SL3.0ch11	49485413	49491046	+	5634	49485413	49485624	212	49490837	49491046	210	49485410	49485412	att	49491047	49491049	att
Slycopersicum_v3_LTR_retrotransposon1663	unknown	78.77	(78,80]	RVT_1	1	SL3.0ch11	49526809	49534719	+	7911	49526809	49526981	173	49534541	49534719	179	49526806	49526808	tga	49534720	49534722	tga
Slycopersicum_v3_LTR_retrotransposon1664	DNA8-25_DR	72.93	(72,74]	NA	2	SL3.0ch11	49592809	49607505	-	14697	49592809	49592932	124	49607373	49607505	133	49592806	49592808	att	49607506	49607508	att
Slycopersicum_v3_LTR_retrotransposon1665	Copia_I	89.87	(88,90]	Retrotrans_gag/rve/RVT_2	1	SL3.0ch11	49626358	49631445	-	5088	49626358	49626663	306	49631141	49631445	305	49626355	49626357	gat	49631446	49631448	gat
Slycopersicum_v3_LTR_retrotransposon1666	Gypsy69-I_DR	84.88	(84,86]	RVT_1	1	SL3.0ch11	49652392	49661428	+	9037	49652392	49652563	172	49661258	49661428	171	49652389	49652391	aat	49661429	49661431	aat
Slycopersicum_v3_LTR_retrotransposon1667	Copia_I	91.92	(90,92]	rve/RVT_2	1	SL3.0ch11	49683688	49687929	-	4242	49683688	49683885	198	49687732	49687929	198	49683685	49683687	atg	49687930	49687932	atg
Slycopersicum_v3_LTR_retrotransposon1668	Copia_I	83.39	(82,84]	rve/RVT_2	1	SL3.0ch11	49758303	49764130	-	5828	49758303	49758603	301	49763824	49764130	307	49758299	49758302	gatt	49764131	49764134	gatt
Slycopersicum_v3_LTR_retrotransposon1669	Copia_I	94.39	(94,96]	rve/RVT_2	3	SL3.0ch11	49786051	49794542	+	8492	49786051	49786619	569	49793973	49794542	570	49786048	49786050	ttg	49794543	49794545	ttg
Slycopersicum_v3_LTR_retrotransposon1670	Copia_I	92.14	(92,94]	RVT_2	1	SL3.0ch11	49827864	49833409	+	5546	49827864	49828143	280	49833133	49833409	277	49827861	49827863	att	49833410	49833412	att
Slycopersicum_v3_LTR_retrotransposon1671	unknown	80.8	(80,82]	NA	0	SL3.0ch11	49877678	49883042	+	5365	49877678	49878125	448	49882600	49883042	443	49877675	49877677	ggt	49883043	49883045	ggt
Slycopersicum_v3_LTR_retrotransposon1672	DNA9-3_DR	83.08	(82,84]	NA	0	SL3.0ch11	50210065	50218204	-	8140	50210065	50210330	266	50217942	50218204	263	50210062	50210064	tat	50218205	50218207	tat
Slycopersicum_v3_LTR_retrotransposon1673	FROGGER_I	78.72	(78,80]	RVT_2	0	SL3.0ch11	50443997	50448911	-	4915	50443997	50444137	141	50448778	50448911	134	50443993	50443996	cctt	50448912	50448915	cctt
Slycopersicum_v3_LTR_retrotransposon1674	DNA8-25_DR	75.47	(74,76]	NA	2	SL3.0ch11	50578271	50589180	.	10910	50578271	50578376	106	50589079	50589180	102	50578268	50578270	atc	50589181	50589183	atc
Slycopersicum_v3_LTR_retrotransposon1675	unknown	94.77	(94,96]	NA	6	SL3.0ch11	50649246	50654590	+	5345	50649246	50649532	287	50654307	50654590	284	50649243	50649245	gtg	50654591	50654593	gtg
Slycopersicum_v3_LTR_retrotransposon1676	unknown	82.14	(82,84]	NA	1	SL3.0ch11	50969799	50974979	-	5181	50969799	50969938	140	50974844	50974979	136	50969796	50969798	agt	50974980	50974982	agt
Slycopersicum_v3_LTR_retrotransposon1677	Zaphod	82.61	(82,84]	NA	0	SL3.0ch11	51010495	51019431	-	8937	51010495	51010632	138	51019301	51019431	131	51010492	51010494	ggg	51019432	51019434	ggg
Slycopersicum_v3_LTR_retrotransposon1678	LSU-rRNA_Hsa	81.76	(80,82]	NA	0	SL3.0ch11	51079722	51091783	-	12062	51079722	51079869	148	51091642	51091783	142	51079719	51079721	aaa	51091784	51091786	aaa
Slycopersicum_v3_LTR_retrotransposon1679	FROGGER_I	97.57	(96,98]	Retrotrans_gag/rve/RVT_2	4	SL3.0ch11	51356577	51362143	+	5567	51356577	51356905	329	51361815	51362143	329	51356574	51356576	att	51362144	51362146	att
Slycopersicum_v3_LTR_retrotransposon1680	Copia_I	89.88	(88,90]	RVT_2	6	SL3.0ch11	51407774	51431514	-	23741	51407774	51408198	425	51431104	51431514	411	51407771	51407773	aat	51431515	51431517	aat
Slycopersicum_v3_LTR_retrotransposon1681	Copia_I	96.95	(96,98]	rve/RVT_2	1	SL3.0ch11	51472699	51478270	-	5572	51472699	51473419	721	51477552	51478270	719	51472696	51472698	tgt	51478271	51478273	tgt
Slycopersicum_v3_LTR_retrotransposon1682	QUASIMODO_I	97.86	(96,98]	Retrotrans_gag/RVT_1/RNase_H/rve	4	SL3.0ch11	51614991	51626907	+	11917	51614991	51615784	794	51626115	51626907	793	51614986	51614990	gtgag	51626908	51626912	gtgag
Slycopersicum_v3_LTR_retrotransposon1683	Copia_I	97.44	(96,98]	Retrotrans_gag/rve/RVT_2	4	SL3.0ch11	51847550	51852192	-	4643	51847550	51847744	195	51851998	51852192	195	51847546	51847549	aaat	51852193	51852196	aaat
Slycopersicum_v3_LTR_retrotransposon1684	Copia_I	94.16	(94,96]	rve/RVT_2	2	SL3.0ch11	51925467	51931086	+	5620	51925467	51926237	771	51930326	51931086	761	51925464	51925466	ctc	51931087	51931089	ctc
Slycopersicum_v3_LTR_retrotransposon1685	Gypsy172-I_Dr	96.08	(96,98]	Retrotrans_gag/RVT_1/rve	3	SL3.0ch11	51932596	51938407	-	5812	51932596	51933105	510	51937898	51938407	510	51932593	51932595	cac	51938408	51938410	cac
Slycopersicum_v3_LTR_retrotransposon1686	unknown	94.01	(94,96]	NA	12	SL3.0ch11	51962801	51978004	+	15204	51962801	51963601	801	51977208	51978004	797	51962798	51962800	agg	51978005	51978007	agg
Slycopersicum_v3_LTR_retrotransposon1687	Copia1-I_DR	96.05	(96,98]	rve/RVT_2	1	SL3.0ch11	52058935	52063841	-	4907	52058935	52059086	152	52063690	52063841	152	52058932	52058934	gca	52063842	52063844	gca
Slycopersicum_v3_LTR_retrotransposon1688	DNA8-25_DR	90.38	(90,92]	NA	13	SL3.0ch11	52097328	52113350	.	16023	52097328	52097566	239	52113119	52113350	232	52097325	52097327	aca	52113351	52113353	aca
Slycopersicum_v3_LTR_retrotransposon1689	ACROBAT1	80.16	(80,82]	NA	0	SL3.0ch11	52137658	52142094	+	4437	52137658	52137908	251	52141843	52142094	252	52137655	52137657	tgt	52142095	52142097	tgt
Slycopersicum_v3_LTR_retrotransposon1690	Copia_I	87.5	(86,88]	rve/RVT_2	5	SL3.0ch11	52465133	52469864	+	4732	52465133	52465253	121	52469737	52469864	128	52465130	52465132	tta	52469865	52469867	tta
Slycopersicum_v3_LTR_retrotransposon1691	unknown	97.96	(96,98]	NA	8	SL3.0ch11	52638352	52647104	-	8753	52638352	52638595	244	52646860	52647104	245	52638349	52638351	aat	52647105	52647107	aat
Slycopersicum_v3_LTR_retrotransposon1692	Gypsy107-I_Dr	98.64	(98,100]	Retrotrans_gag/RVT_1/rve	2	SL3.0ch11	52771883	52781683	-	9801	52771883	52774159	2277	52779409	52781683	2275	52771880	52771882	gta	52781684	52781686	gta
Slycopersicum_v3_LTR_retrotransposon1693	Copia_I	97.62	(96,98]	rve/RVT_2	3	SL3.0ch11	52814514	52820358	-	5845	52814514	52815184	671	52819696	52820358	663	52814511	52814513	att	52820359	52820361	att
Slycopersicum_v3_LTR_retrotransposon1694	DNA8-25_DR	84.03	(84,86]	NA	1	SL3.0ch11	53307603	53323215	-	15613	53307603	53307720	118	53323097	53323215	119	53307600	53307602	att	53323216	53323218	att
Slycopersicum_v3_LTR_retrotransposon1695	DNA9-3_DR	78.65	(78,80]	NA	0	SL3.0ch11	53453175	53457713	.	4539	53453175	53453349	175	53457536	53457713	178	53453171	53453174	ttca	53457714	53457717	ttca
Slycopersicum_v3_LTR_retrotransposon1696	unknown	80.7	(80,82]	NA	0	SL3.0ch11	53672371	53678383	+	6013	53672371	53672541	171	53678227	53678383	157	53672368	53672370	gtt	53678384	53678386	gtt
Slycopersicum_v3_LTR_retrotransposon1697	unknown	89.52	(88,90]	NA	0	SL3.0ch11	53711329	53736212	+	24884	53711329	53711452	124	53736089	53736212	124	53711326	53711328	ata	53736213	53736215	ata
Slycopersicum_v3_LTR_retrotransposon1698	SSU-rRNA_Hsa	87.84	(86,88]	NA	1	SL3.0ch11	53892303	53917177	.	24875	53892303	53892820	518	53916666	53917177	512	53892298	53892302	tgtgc	53917178	53917182	tgtgc
Slycopersicum_v3_LTR_retrotransposon1699	unknown	82.77	(82,84]	NA	0	SL3.0ch11	54391452	54396993	.	5542	54391452	54392165	714	54396284	54396993	710	54391449	54391451	aaa	54396994	54396996	aaa
Slycopersicum_v3_LTR_retrotransposon1700	unknown	84.72	(84,86]	NA	0	SL3.0ch11	54536247	54540486	-	4240	54536247	54536390	144	54540343	54540486	144	54536244	54536246	cta	54540487	54540489	cta
Slycopersicum_v3_LTR_retrotransposon1701	unknown	86.91	(86,88]	NA	6	SL3.0ch11	54578421	54587187	.	8767	54578421	54578713	293	54586890	54587187	298	54578418	54578420	caa	54587188	54587190	caa
Slycopersicum_v3_LTR_retrotransposon1702	unknown	74.54	(74,76]	NA	6	SL3.0ch11	54659796	54670622	-	10827	54659796	54660066	271	54670355	54670622	268	54659793	54659795	ata	54670623	54670625	ata
Slycopersicum_v3_LTR_retrotransposon1703	unknown	97.15	(96,98]	NA	6	SL3.0ch11	54790204	54795208	.	5005	54790204	54790799	596	54794613	54795208	596	54790201	54790203	tag	54795209	54795211	tag
Slycopersicum_v3_LTR_retrotransposon1704	unknown	88.17	(88,90]	NA	1	SL3.0ch11	55432290	55436777	-	4488	55432290	55432661	372	55436407	55436777	371	55432287	55432289	aat	55436778	55436780	aat
Slycopersicum_v3_LTR_retrotransposon1705	DNA8-25_DR	71.15	[70,72]	NA	7	SL3.0ch11	55728032	55756031	+	28000	55728032	55728135	104	55755931	55756031	101	55728029	55728031	aat	55756032	55756034	aat
Slycopersicum_v3_LTR_retrotransposon1706	unknown	82.89	(82,84]	NA	2	SL3.0ch11	56032274	56038186	.	5913	56032274	56033137	864	56037322	56038186	865	56032270	56032273	aaga	56038187	56038190	aaga
Slycopersicum_v3_LTR_retrotransposon1707	DNA8-25_DR	73.33	(72,74]	NA	7	SL3.0ch11	56318611	56329841	+	11231	56318611	56318726	116	56329722	56329841	120	56318608	56318610	ata	56329842	56329844	ata
Slycopersicum_v3_LTR_retrotransposon1708	IS3EU-1N1_DR	98.3	(98,100]	NA	0	SL3.0ch12	78786	85071	-	6286	78786	80782	1997	83079	85071	1993	78783	78785	tgc	85072	85074	tgc
Slycopersicum_v3_LTR_retrotransposon1709	unknown	86.2	(86,88]	NA	6	SL3.0ch12	85196	89784	-	4589	85196	85579	384	89407	89784	378	85193	85195	ttt	89785	89787	ttt
Slycopersicum_v3_LTR_retrotransposon1710	DNA8-25_DR	70.18	[70,72]	NA	3	SL3.0ch12	246048	264585	-	18538	246048	246149	102	264472	264585	114	246045	246047	aaa	264586	264588	aaa
Slycopersicum_v3_LTR_retrotransposon1711	FROGGER_I	100	(98,100]	Retrotrans_gag/rve/RVT_2	1	SL3.0ch12	324963	329993	-	5031	324963	325254	292	329702	329993	292	324958	324962	cattt	329994	329998	cattt
Slycopersicum_v3_LTR_retrotransposon1712	tRNA-3_DRe	78.49	(78,80]	NA	4	SL3.0ch12	663178	675239	.	12062	663178	663344	167	675068	675239	172	663175	663177	tta	675240	675242	tta
Slycopersicum_v3_LTR_retrotransposon1713	unknown	91.63	(90,92]	NA	0	SL3.0ch12	2359828	2364952	-	5125	2359828	2360233	406	2364551	2364952	402	2359824	2359827	gcca	2364953	2364956	gcca
Slycopersicum_v3_LTR_retrotransposon1714	unknown	87.83	(86,88]	rve	0	SL3.0ch12	3171087	3193315	+	22229	3171087	3171271	185	3193127	3193315	189	3171084	3171086	aca	3193316	3193318	aca
Slycopersicum_v3_LTR_retrotransposon1715	ANGEL	87.39	(86,88]	NA	1	SL3.0ch12	3265143	3278407	+	13265	3265143	3265594	452	3277962	3278407	446	3265140	3265142	taa	3278408	3278410	taa
Slycopersicum_v3_LTR_retrotransposon1716	Copia_I	96.11	(96,98]	Retrotrans_gag/rve/RVT_2	8	SL3.0ch12	3602129	3607535	+	5407	3602129	3602385	257	3607285	3607535	251	3602126	3602128	tta	3607536	3607538	tta
Slycopersicum_v3_LTR_retrotransposon1717	Copia1-I_DM	93.63	(92,94]	rve/RVT_2	1	SL3.0ch12	3732796	3738667	+	5872	3732796	3733486	691	3737981	3738667	687	3732793	3732795	taa	3738668	3738670	taa
Slycopersicum_v3_LTR_retrotransposon1718	Gypsy62-I_DR	85.11	(84,86]	Retrotrans_gag/RVT_1	8	SL3.0ch12	3743205	3754547	-	11343	3743205	3743607	403	3754151	3754547	397	3743202	3743204	ttt	3754548	3754550	ttt
Slycopersicum_v3_LTR_retrotransposon1719	unknown	87.36	(86,88]	NA	2	SL3.0ch12	3918680	3933495	+	14816	3918680	3918853	174	3933324	3933495	172	3918677	3918679	tag	3933496	3933498	tag
Slycopersicum_v3_LTR_retrotransposon1720	FROGGER_I	94.64	(94,96]	Retrotrans_gag/rve/RVT_2	3	SL3.0ch12	3944605	3949891	+	5287	3944605	3944883	279	3949612	3949891	280	3944602	3944604	att	3949892	3949894	att
Slycopersicum_v3_LTR_retrotransposon1721	unknown	96.11	(96,98]	Retrotrans_gag	7	SL3.0ch12	3996355	4003781	-	7427	3996355	3996605	251	4003525	4003781	257	3996352	3996354	att	4003782	4003784	att
Slycopersicum_v3_LTR_retrotransposon1722	unknown	94.53	(94,96]	NA	0	SL3.0ch12	4117545	4124190	-	6646	4117545	4117946	402	4123790	4124190	401	4117542	4117544	aac	4124191	4124193	aac
Slycopersicum_v3_LTR_retrotransposon1723	Copia_I	89.38	(88,90]	rve/RVT_2	2	SL3.0ch12	4125047	4130510	+	5464	4125047	4125338	292	4130225	4130510	286	4125044	4125046	tat	4130511	4130513	tat
Slycopersicum_v3_LTR_retrotransposon1724	FROGGER_I	97.17	(96,98]	Retrotrans_gag/rve/RVT_2	2	SL3.0ch12	4387047	4392436	-	5390	4387047	4387329	283	4392154	4392436	283	4387042	4387046	gaaac	4392437	4392441	gaaac
Slycopersicum_v3_LTR_retrotransposon1725	FROGGER_I	100	(98,100]	Retrotrans_gag/rve/RVT_2	2	SL3.0ch12	4497787	4503294	-	5508	4497787	4498111	325	4502970	4503294	325	4497784	4497786	ctt	4503295	4503297	ctt
Slycopersicum_v3_LTR_retrotransposon1726	Copia_I	86.75	(86,88]	rve/RVT_2/RNase_H	4	SL3.0ch12	4559359	4564377	-	5019	4559359	4559578	220	4564144	4564377	234	4559356	4559358	caa	4564378	4564380	caa
Slycopersicum_v3_LTR_retrotransposon1727	Copia_I	91.76	(90,92]	rve/RVT_2	1	SL3.0ch12	4642597	4648117	-	5521	4642597	4642863	267	4647853	4648117	265	4642593	4642596	aaat	4648118	4648121	aaat
Slycopersicum_v3_LTR_retrotransposon1728	unknown	83.64	(82,84]	NA	0	SL3.0ch12	4796142	4801124	.	4983	4796142	4796416	275	4800852	4801124	273	4796139	4796141	att	4801125	4801127	att
Slycopersicum_v3_LTR_retrotransposon1729	QUASIMODO_I	97.62	(96,98]	Retrotrans_gag/RVT_1/RNase_H/rve	6	SL3.0ch12	5287969	5299677	+	11709	5287969	5288765	797	5298883	5299677	795	5287965	5287968	ctcc	5299678	5299681	ctcc
Slycopersicum_v3_LTR_retrotransposon1730	DNA8-25_DR	83.59	(82,84]	NA	7	SL3.0ch12	5395502	5425660	-	30159	5395502	5395964	463	5425205	5425660	456	5395499	5395501	cct	5425661	5425663	cct
Slycopersicum_v3_LTR_retrotransposon1731	Copia_I	84.86	(84,86]	rve/RVT_2	3	SL3.0ch12	5538726	5543456	+	4731	5538726	5538943	218	5543245	5543456	212	5538723	5538725	cac	5543457	5543459	cac
Slycopersicum_v3_LTR_retrotransposon1732	Copia_I	83.97	(82,84]	RVT_2	0	SL3.0ch12	5561563	5566002	-	4440	5561563	5561900	338	5565660	5566002	343	5561560	5561562	aaa	5566003	5566005	aaa
Slycopersicum_v3_LTR_retrotransposon1733	DNA-2-24_DR	93.23	(92,94]	NA	3	SL3.0ch12	5624200	5634782	+	10583	5624200	5624332	133	5634655	5634782	128	5624197	5624199	att	5634783	5634785	att
Slycopersicum_v3_LTR_retrotransposon1734	FROGGER_I	95.65	(94,96]	Retrotrans_gag/rve/RVT_2	4	SL3.0ch12	5673123	5678287	-	5165	5673123	5673467	345	5677945	5678287	343	5673120	5673122	aaa	5678288	5678290	aaa
Slycopersicum_v3_LTR_retrotransposon1735	Copia_I	87.41	(86,88]	rve/RVT_2	1	SL3.0ch12	5847657	5856351	+	8695	5847657	5847934	278	5856081	5856351	271	5847652	5847656	atctt	5856352	5856356	atctt
Slycopersicum_v3_LTR_retrotransposon1736	FROGGER_I	89.43	(88,90]	Retrotrans_gag/rve/RVT_2	1	SL3.0ch12	5964836	5970115	-	5280	5964836	5965100	265	5969854	5970115	262	5964833	5964835	aaa	5970116	5970118	aaa
Slycopersicum_v3_LTR_retrotransposon1737	Gypsy-129_DR-I	85	(84,86]	Retrotrans_gag/RVT_1	0	SL3.0ch12	6007365	6014440	+	7076	6007365	6007719	355	6014081	6014440	360	6007362	6007364	gcg	6014441	6014443	gcg
Slycopersicum_v3_LTR_retrotransposon1738	Copia_I	92.08	(92,94]	rve/RVT_2	4	SL3.0ch12	6018300	6023011	+	4712	6018300	6018501	202	6022810	6023011	202	6018297	6018299	ttt	6023012	6023014	ttt
Slycopersicum_v3_LTR_retrotransposon1739	unknown	92.36	(92,94]	NA	6	SL3.0ch12	6341977	6348066	-	6090	6341977	6342114	138	6347923	6348066	144	6341974	6341976	ttg	6348067	6348069	ttg
Slycopersicum_v3_LTR_retrotransposon1740	Copia_I	91.11	(90,92]	rve/RVT_2	0	SL3.0ch12	6392950	6398287	+	5338	6392950	6393129	180	6398110	6398287	178	6392947	6392949	aaa	6398288	6398290	aaa
Slycopersicum_v3_LTR_retrotransposon1741	Copia_I	95.49	(94,96]	rve/RVT_2	2	SL3.0ch12	6431656	6437014	+	5359	6431656	6431942	287	6436727	6437014	288	6431653	6431655	ttt	6437015	6437017	ttt
Slycopersicum_v3_LTR_retrotransposon1742	Gypsy62-I_DR	96.91	(96,98]	Retrotrans_gag/RVT_1/rve	4	SL3.0ch12	6503910	6509686	+	5777	6503910	6504297	388	6509300	6509686	387	6503907	6503909	gtt	6509687	6509689	gtt
Slycopersicum_v3_LTR_retrotransposon1743	Copia_I	95.24	(94,96]	Retrotrans_gag/rve/RVT_2	2	SL3.0ch12	6643081	6647758	+	4678	6643081	6643289	209	6647549	6647758	210	6643078	6643080	ttt	6647759	6647761	ttt
Slycopersicum_v3_LTR_retrotransposon1744	Copia_I	96.97	(96,98]	rve/RVT_2	1	SL3.0ch12	6695085	6699921	-	4837	6695085	6695468	384	6699526	6699921	396	6695082	6695084	tga	6699922	6699924	tga
Slycopersicum_v3_LTR_retrotransposon1745	Copia1-I_DM	96.14	(96,98]	Retrotrans_gag/rve/RVT_2	3	SL3.0ch12	6834710	6840050	-	5341	6834710	6834990	281	6839766	6840050	285	6834707	6834709	ttg	6840051	6840053	ttg
Slycopersicum_v3_LTR_retrotransposon1746	unknown	93.7	(92,94]	NA	0	SL3.0ch12	6864745	6871667	.	6923	6864745	6865157	413	6871255	6871667	413	6864741	6864744	aagt	6871668	6871671	aagt
Slycopersicum_v3_LTR_retrotransposon1747	unknown	86.36	(86,88]	NA	0	SL3.0ch12	6986489	6997788	-	11300	6986489	6986684	196	6997591	6997788	198	6986486	6986488	att	6997789	6997791	att
Slycopersicum_v3_LTR_retrotransposon1748	Copia_I	95	(94,96]	rve/RVT_2	2	SL3.0ch12	7026756	7033422	-	6667	7026756	7027495	740	7032684	7033422	739	7026753	7026755	att	7033423	7033425	att
Slycopersicum_v3_LTR_retrotransposon1749	Copia_I	90.85	(90,92]	rve/RVT_2	2	SL3.0ch12	7235982	7240561	-	4580	7235982	7236287	306	7240261	7240561	301	7235975	7235981	cttcatt	7240562	7240568	cttcatt
Slycopersicum_v3_LTR_retrotransposon1750	unknown	90.86	(90,92]	NA	0	SL3.0ch12	7302663	7307569	+	4907	7302663	7302859	197	7307379	7307569	191	7302657	7302662	tatttc	7307570	7307575	tatttc
Slycopersicum_v3_LTR_retrotransposon1751	Copia_I	88.76	(88,90]	rve/RVT_2	1	SL3.0ch12	7383951	7388719	+	4769	7383951	7384115	165	7388551	7388719	169	7383948	7383950	act	7388720	7388722	act
Slycopersicum_v3_LTR_retrotransposon1752	unknown	76.19	(76,78]	NA	0	SL3.0ch12	7630077	7636096	.	6020	7630077	7630323	247	7635845	7636096	252	7630074	7630076	ata	7636097	7636099	ata
Slycopersicum_v3_LTR_retrotransposon1753	FROGGER_I	92.8	(92,94]	rve/RVT_2	2	SL3.0ch12	7790874	7795254	+	4381	7790874	7790998	125	7795133	7795254	122	7790871	7790873	tct	7795255	7795257	tct
Slycopersicum_v3_LTR_retrotransposon1754	Gypsy-173_DR-I	81.78	(80,82]	Retrotrans_gag/RVT_1/rve	1	SL3.0ch12	8340176	8347690	+	7515	8340176	8340640	465	8347219	8347690	472	8340173	8340175	cct	8347691	8347693	cct
Slycopersicum_v3_LTR_retrotransposon1755	Gypsy-173_DR-I	87.79	(86,88]	Retrotrans_gag	1	SL3.0ch12	8789881	8798385	+	8505	8789881	8790491	611	8797772	8798385	614	8789878	8789880	ata	8798386	8798388	ata
Slycopersicum_v3_LTR_retrotransposon1756	unknown	82.05	(82,84]	NA	0	SL3.0ch12	8863090	8867808	.	4719	8863090	8863685	596	8867217	8867808	592	8863087	8863089	gag	8867809	8867811	gag
Slycopersicum_v3_LTR_retrotransposon1757	Copia_I	89.87	(88,90]	rve/RVT_2	3	SL3.0ch12	9450587	9455095	-	4509	9450587	9450809	223	9454869	9455095	227	9450584	9450586	act	9455096	9455098	act
Slycopersicum_v3_LTR_retrotransposon1758	Gypsy62-I_DR	83.39	(82,84]	Retrotrans_gag/RVT_1	0	SL3.0ch12	9513424	9519101	+	5678	9513424	9514262	839	9518259	9519101	843	9513421	9513423	att	9519102	9519104	att
Slycopersicum_v3_LTR_retrotransposon1759	FROGGER_I	97.61	(96,98]	Retrotrans_gag/rve/RVT_2	3	SL3.0ch12	9734755	9740264	+	5510	9734755	9735088	334	9739930	9740264	335	9734751	9734754	cttc	9740265	9740268	cttc
Slycopersicum_v3_LTR_retrotransposon1760	FROGGER_I	98.93	(98,100]	Retrotrans_gag/rve/RVT_2	3	SL3.0ch12	10413128	10418534	-	5407	10413128	10413407	280	10418254	10418534	281	10413125	10413127	aaa	10418535	10418537	aaa
Slycopersicum_v3_LTR_retrotransposon1761	Copia_I	94.44	(94,96]	rve/RVT_2	1	SL3.0ch12	10419812	10424397	+	4586	10419812	10420099	288	10424111	10424397	287	10419809	10419811	aaa	10424398	10424400	aaa
Slycopersicum_v3_LTR_retrotransposon1762	Gypsy-173_DR-I	85.34	(84,86]	Retrotrans_gag/RVT_1	1	SL3.0ch12	10456072	10461788	+	5717	10456072	10456826	755	10461032	10461788	757	10456069	10456071	cat	10461789	10461791	cat
Slycopersicum_v3_LTR_retrotransposon1763	Copia_I	94.68	(94,96]	rve/RVT_2	2	SL3.0ch12	10636413	10640922	-	4510	10636413	10636689	277	10640641	10640922	282	10636407	10636412	gttttg	10640923	10640928	gttttg
Slycopersicum_v3_LTR_retrotransposon1764	Copia_I	86.53	(86,88]	rve/RVT_2	1	SL3.0ch12	10755430	10760137	+	4708	10755430	10755778	349	10759790	10760137	348	10755427	10755429	tat	10760138	10760140	tat
Slycopersicum_v3_LTR_retrotransposon1765	Copia_I	95.14	(94,96]	rve/RVT_2	1	SL3.0ch12	10832204	10838118	-	5915	10832204	10832923	720	10837408	10838118	711	10832201	10832203	taa	10838119	10838121	taa
Slycopersicum_v3_LTR_retrotransposon1766	Copia_I	92.76	(92,94]	rve/RVT_2	2	SL3.0ch12	10924171	10928750	-	4580	10924171	10924460	290	10928468	10928750	283	10924168	10924170	gtt	10928751	10928753	gtt
Slycopersicum_v3_LTR_retrotransposon1767	Copia_I	92.28	(92,94]	rve/RVT_2	0	SL3.0ch12	10983955	10993362	+	9408	10983955	10984421	467	10992884	10993362	479	10983952	10983954	gaa	10993363	10993365	gaa
Slycopersicum_v3_LTR_retrotransposon1768	QUASIMODO2-I_DM	83.97	(82,84]	Retrotrans_gag/RVT_1	0	SL3.0ch12	11218971	11229697	-	10727	11218971	11219252	282	11229411	11229697	287	11218968	11218970	gtt	11229698	11229700	gtt
Slycopersicum_v3_LTR_retrotransposon1769	unknown	79.78	(78,80]	NA	0	SL3.0ch12	11321328	11325940	-	4613	11321328	11321787	460	11325481	11325940	460	11321325	11321327	tca	11325941	11325943	tca
Slycopersicum_v3_LTR_retrotransposon1770	Gypsy62-I_DR	82.6	(82,84]	RVT_1/rve	0	SL3.0ch12	11467350	11475062	+	7713	11467350	11467930	581	11474471	11475062	592	11467347	11467349	aaa	11475063	11475065	aaa
Slycopersicum_v3_LTR_retrotransposon1771	BURDOCK_I	80.63	(80,82]	NA	0	SL3.0ch12	11581639	11590160	+	8522	11581639	11581953	315	11589855	11590160	306	11581636	11581638	cac	11590161	11590163	cac
Slycopersicum_v3_LTR_retrotransposon1772	Copia_I	89.61	(88,90]	Retrotrans_gag/rve/RVT_2	1	SL3.0ch12	11608424	11613491	+	5068	11608424	11608654	231	11613261	11613491	231	11608421	11608423	gca	11613492	11613494	gca
Slycopersicum_v3_LTR_retrotransposon1773	unknown	84.07	(84,86]	NA	0	SL3.0ch12	12005475	12016190	.	10716	12005475	12005699	225	12015965	12016190	226	12005472	12005474	gaa	12016191	12016193	gaa
Slycopersicum_v3_LTR_retrotransposon1774	unknown	94.82	(94,96]	Retrotrans_gag	2	SL3.0ch12	12033264	12039441	-	6178	12033264	12034166	903	12038534	12039441	908	12033261	12033263	tta	12039442	12039444	tta
Slycopersicum_v3_LTR_retrotransposon1775	unknown	77.42	(76,78]	NA	0	SL3.0ch12	12131517	12146159	-	14643	12131517	12131702	186	12145976	12146159	184	12131514	12131516	agg	12146160	12146162	agg
Slycopersicum_v3_LTR_retrotransposon1776	QUASIMODO_I	82.04	(82,84]	RVT_1/rve	0	SL3.0ch12	12503347	12514192	-	10846	12503347	12503886	540	12513657	12514192	536	12503344	12503346	gtg	12514193	12514195	gtg
Slycopersicum_v3_LTR_retrotransposon1777	unknown	89.72	(88,90]	NA	0	SL3.0ch12	12637693	12645002	+	7310	12637693	12638462	770	12644225	12645002	778	12637690	12637692	ttt	12645003	12645005	ttt
Slycopersicum_v3_LTR_retrotransposon1778	QUASIMODO2-I_DM	90.86	(90,92]	RVT_1/rve	5	SL3.0ch12	12646405	12660284	+	13880	12646405	12647717	1313	12658979	12660284	1306	12646402	12646404	atg	12660285	12660287	atg
Slycopersicum_v3_LTR_retrotransposon1779	Copia1-I_DR	85.32	(84,86]	RVT_2	0	SL3.0ch12	12667379	12673351	+	5973	12667379	12668107	729	12672632	12673351	720	12667376	12667378	ata	12673352	12673354	ata
Slycopersicum_v3_LTR_retrotransposon1780	Copia_I	93.64	(92,94]	rve/RVT_2	1	SL3.0ch12	12676513	12681079	-	4567	12676513	12676795	283	12680797	12681079	283	12676510	12676512	tct	12681080	12681082	tct
Slycopersicum_v3_LTR_retrotransposon1781	Copia_I	90.96	(90,92]	rve/RVT_2	2	SL3.0ch12	12710981	12716406	-	5426	12710981	12711688	708	12715703	12716406	704	12710978	12710980	taa	12716407	12716409	taa
Slycopersicum_v3_LTR_retrotransposon1782	Gypsy62-I_DR	93.91	(92,94]	Retrotrans_gag/RVT_1/rve	7	SL3.0ch12	12732390	12755514	+	23125	12732390	12732504	115	12755402	12755514	113	12732387	12732389	cac	12755515	12755517	cac
Slycopersicum_v3_LTR_retrotransposon1783	Gypsy89-I_DR	81.48	(80,82]	NA	0	SL3.0ch12	12888158	12895208	.	7051	12888158	12888528	371	12894831	12895208	378	12888155	12888157	tta	12895209	12895211	tta
Slycopersicum_v3_LTR_retrotransposon1784	Gypsy-173_DR-I	87.79	(86,88]	RVT_1	0	SL3.0ch12	12898546	12907294	+	8749	12898546	12900257	1712	12905575	12907294	1720	12898543	12898545	tcc	12907295	12907297	tcc
Slycopersicum_v3_LTR_retrotransposon1785	Copia_I	83.75	(82,84]	RVT_2	0	SL3.0ch12	12974221	12978822	+	4602	12974221	12974540	320	12978507	12978822	316	12974218	12974220	ttc	12978823	12978825	ttc
Slycopersicum_v3_LTR_retrotransposon1786	ZAM_I	78.32	(78,80]	RVT_1	0	SL3.0ch12	13241340	13249903	-	8564	13241340	13241828	489	13249420	13249903	484	13241337	13241339	gaa	13249904	13249906	gaa
Slycopersicum_v3_LTR_retrotransposon1787	Gypsy89-I_DR	79.51	(78,80]	NA	0	SL3.0ch12	13525479	13533643	+	8165	13525479	13526423	945	13532697	13533643	947	13525476	13525478	tga	13533644	13533646	tga
Slycopersicum_v3_LTR_retrotransposon1788	unknown	91.16	(90,92]	Retrotrans_gag	4	SL3.0ch12	13860593	13872134	-	11542	13860593	13862213	1621	13870506	13872134	1629	13860590	13860592	tat	13872135	13872137	tat
Slycopersicum_v3_LTR_retrotransposon1789	Gypsy69-I_DR	87.23	(86,88]	RVT_1	0	SL3.0ch12	13939790	13948039	-	8250	13939790	13940108	319	13947719	13948039	321	13939787	13939789	cac	13948040	13948042	cac
Slycopersicum_v3_LTR_retrotransposon1790	Gypsy62-I_DR	84.62	(84,86]	Retrotrans_gag/RVT_1	1	SL3.0ch12	14114004	14122499	+	8496	14114004	14116265	2262	14120247	14122499	2253	14114001	14114003	aca	14122500	14122502	aca
Slycopersicum_v3_LTR_retrotransposon1791	DNA8-25_DR	88.37	(88,90]	NA	0	SL3.0ch12	14142516	14147538	+	5023	14142516	14142859	344	14147197	14147538	342	14142510	14142515	ttttct	14147539	14147544	ttttct
Slycopersicum_v3_LTR_retrotransposon1792	Copia_I	90.83	(90,92]	RVT_2	0	SL3.0ch12	14374802	14381004	+	6203	14374802	14375038	237	14380765	14381004	240	14374799	14374801	tta	14381005	14381007	tta
Slycopersicum_v3_LTR_retrotransposon1793	ZAM_I	87.96	(86,88]	RVT_1	12	SL3.0ch12	14410938	14425282	-	14345	14410938	14411125	188	14425092	14425282	191	14410935	14410937	gtt	14425283	14425285	gtt
Slycopersicum_v3_LTR_retrotransposon1794	TIRANT_I	89.15	(88,90]	RVT_1	2	SL3.0ch12	14594876	14600614	-	5739	14594876	14595004	129	14600494	14600614	121	14594873	14594875	gtg	14600615	14600617	gtg
Slycopersicum_v3_LTR_retrotransposon1795	Gypsy-173_DR-I	91.14	(90,92]	Retrotrans_gag/RVT_1/rve	4	SL3.0ch12	14660031	14665707	+	5677	14660031	14660380	350	14665358	14665707	350	14660028	14660030	agt	14665708	14665710	agt
Slycopersicum_v3_LTR_retrotransposon1796	Copia1-I_DM	91.39	(90,92]	rve/RVT_2	1	SL3.0ch12	14670960	14677157	+	6198	14670960	14671691	732	14676427	14677157	731	14670956	14670959	cttt	14677158	14677161	cttt
Slycopersicum_v3_LTR_retrotransposon1797	Merlin-1_DR	85.11	(84,86]	NA	1	SL3.0ch12	14941331	14954301	.	12971	14941331	14941465	135	14954161	14954301	141	14941328	14941330	act	14954302	14954304	act
Slycopersicum_v3_LTR_retrotransposon1798	unknown	96.23	(96,98]	NA	6	SL3.0ch12	14989300	14996417	.	7118	14989300	14989878	579	14995834	14996417	584	14989297	14989299	gcc	14996418	14996420	gcc
Slycopersicum_v3_LTR_retrotransposon1799	Gypsy-173_DR-I	87.57	(86,88]	NA	0	SL3.0ch12	15010341	15018978	-	8638	15010341	15011876	1536	15017448	15018978	1531	15010338	15010340	ttt	15018979	15018981	ttt
Slycopersicum_v3_LTR_retrotransposon1800	FROGGER_I	86.93	(86,88]	rve/RVT_2	0	SL3.0ch12	15027602	15031798	+	4197	15027602	15027777	176	15031629	15031798	170	15027599	15027601	gct	15031799	15031801	gct
Slycopersicum_v3_LTR_retrotransposon1801	Gypsy-173_DR-I	82.06	(82,84]	Retrotrans_gag/RVT_1/rve	0	SL3.0ch12	15053704	15063014	-	9311	15053704	15054734	1031	15061985	15063014	1030	15053701	15053703	ttc	15063015	15063017	ttc
Slycopersicum_v3_LTR_retrotransposon1802	MDG3_I	86.48	(86,88]	RVT_1/rve	2	SL3.0ch12	15186726	15201213	-	14488	15186726	15188012	1287	15199928	15201213	1286	15186723	15186725	aag	15201214	15201216	aag
Slycopersicum_v3_LTR_retrotransposon1803	SAT-23_DR	85.34	(84,86]	NA	0	SL3.0ch12	15232224	15239326	-	7103	15232224	15232336	113	15239211	15239326	116	15232221	15232223	tgt	15239327	15239329	tgt
Slycopersicum_v3_LTR_retrotransposon1804	Gypsy89-I_DR	80.43	(80,82]	RVT_1	0	SL3.0ch12	15588567	15599607	+	11041	15588567	15589031	465	15599143	15599607	465	15588563	15588566	atat	15599608	15599611	atat
Slycopersicum_v3_LTR_retrotransposon1805	Copia_I	81.92	(80,82]	rve/RVT_2	1	SL3.0ch12	15666710	15671265	+	4556	15666710	15666977	268	15670995	15671265	271	15666707	15666709	att	15671266	15671268	att
Slycopersicum_v3_LTR_retrotransposon1806	Copia_I	88.38	(88,90]	rve/RVT_2	0	SL3.0ch12	15677982	15686272	-	8291	15677982	15678265	284	15685992	15686272	281	15677979	15677981	atg	15686273	15686275	atg
Slycopersicum_v3_LTR_retrotransposon1807	unknown	91.09	(90,92]	NA	6	SL3.0ch12	16438370	16445392	+	7023	16438370	16438570	201	16445191	16445392	202	16438367	16438369	tgc	16445393	16445395	tgc
Slycopersicum_v3_LTR_retrotransposon1808	Gypsy69-I_DR	80.15	(80,82]	RVT_1	0	SL3.0ch12	16481854	16503477	-	21624	16481854	16482929	1076	16502400	16503477	1078	16481851	16481853	gtc	16503478	16503480	gtc
Slycopersicum_v3_LTR_retrotransposon1809	unknown	82.62	(82,84]	NA	0	SL3.0ch12	16542018	16555858	-	13841	16542018	16543288	1271	16554582	16555858	1277	16542014	16542017	gata	16555859	16555862	gata
Slycopersicum_v3_LTR_retrotransposon1810	Gypsy69-I_DR	92.02	(92,94]	RVT_1	13	SL3.0ch12	16733279	16741396	-	8118	16733279	16733792	514	16740885	16741396	512	16733274	16733278	aaaat	16741397	16741401	aaaat
Slycopersicum_v3_LTR_retrotransposon1811	ACCORD_I	81.32	(80,82]	rve	0	SL3.0ch12	16796579	16813370	-	16792	16796579	16796941	363	16813007	16813370	364	16796576	16796578	tta	16813371	16813373	tta
Slycopersicum_v3_LTR_retrotransposon1812	Gypsy89-I_DR	83.77	(82,84]	Retrotrans_gag/RVT_1	1	SL3.0ch12	16851372	16859462	+	8091	16851372	16852361	990	16858471	16859462	992	16851368	16851371	gtca	16859463	16859466	gtca
Slycopersicum_v3_LTR_retrotransposon1813	Gypsy6-I_DR	81.69	(80,82]	Retrotrans_gag/RVT_1	0	SL3.0ch12	16869204	16877620	+	8417	16869204	16869345	142	16877484	16877620	137	16869201	16869203	aca	16877621	16877623	aca
Slycopersicum_v3_LTR_retrotransposon1814	Copia_I	90.62	(90,92]	RVT_2	1	SL3.0ch12	16968814	16974797	-	5984	16968814	16969549	736	16974062	16974797	736	16968811	16968813	aaa	16974798	16974800	aaa
Slycopersicum_v3_LTR_retrotransposon1815	unknown	92.46	(92,94]	NA	6	SL3.0ch12	17010299	17017723	+	7425	17010299	17010539	241	17017472	17017723	252	17010296	17010298	gta	17017724	17017726	gta
Slycopersicum_v3_LTR_retrotransposon1816	Gypsy-173_DR-I	79.21	(78,80]	RVT_1/rve	0	SL3.0ch12	17041597	17057398	-	15802	17041597	17042101	505	17056902	17057398	497	17041594	17041596	ttg	17057399	17057401	ttg
Slycopersicum_v3_LTR_retrotransposon1817	Gypsy62-I_DR	84.15	(84,86]	Retrotrans_gag/RVT_1	0	SL3.0ch12	17083973	17101049	-	17077	17083973	17085038	1066	17099986	17101049	1064	17083970	17083972	aca	17101050	17101052	aca
Slycopersicum_v3_LTR_retrotransposon1818	unknown	82.01	(82,84]	NA	0	SL3.0ch12	17658223	17664622	.	6400	17658223	17658600	378	17664248	17664622	375	17658219	17658222	tgga	17664623	17664626	tgga
Slycopersicum_v3_LTR_retrotransposon1819	Gypsy-173_DR-I	70.69	[70,72]	Retrotrans_gag/RVT_1/rve	0	SL3.0ch12	17998524	18010318	+	11795	17998524	17998639	116	18010203	18010318	116	17998521	17998523	aga	18010319	18010321	aga
Slycopersicum_v3_LTR_retrotransposon1820	unknown	97.57	(96,98]	NA	2	SL3.0ch12	18107931	18120683	-	12753	18107931	18112080	4150	18116543	18120683	4141	18107928	18107930	tta	18120684	18120686	tta
Slycopersicum_v3_LTR_retrotransposon1821	MMVL30-int	83.86	(82,84]	NA	0	SL3.0ch12	18397461	18404099	-	6639	18397461	18398027	567	18403530	18404099	570	18397457	18397460	aata	18404100	18404103	aata
Slycopersicum_v3_LTR_retrotransposon1822	QUASIMODO2-I_DM	79.51	(78,80]	RVT_1/rve	2	SL3.0ch12	18417620	18433662	-	16043	18417620	18417824	205	18433470	18433662	193	18417614	18417619	ctttga	18433663	18433668	ctttga
Slycopersicum_v3_LTR_retrotransposon1823	unknown	79.39	(78,80]	NA	0	SL3.0ch12	18455755	18462776	.	7022	18455755	18456108	354	18462418	18462776	359	18455752	18455754	gta	18462777	18462779	gta
Slycopersicum_v3_LTR_retrotransposon1824	Gypsy62-I_DR	81.09	(80,82]	Retrotrans_gag	0	SL3.0ch12	18485719	18501003	+	15285	18485719	18486170	452	18500544	18501003	460	18485716	18485718	tta	18501004	18501006	tta
Slycopersicum_v3_LTR_retrotransposon1825	unknown	77.25	(76,78]	NA	0	SL3.0ch12	18501504	18516594	.	15091	18501504	18501898	395	18516195	18516594	400	18501501	18501503	atg	18516595	18516597	atg
Slycopersicum_v3_LTR_retrotransposon1826	unknown	82.93	(82,84]	NA	0	SL3.0ch12	18768149	18774319	+	6171	18768149	18768810	662	18773668	18774319	652	18768146	18768148	cgt	18774320	18774322	cgt
Slycopersicum_v3_LTR_retrotransposon1827	unknown	82.52	(82,84]	Retrotrans_gag	1	SL3.0ch12	19079081	19085469	+	6389	19079081	19079429	349	19085129	19085469	341	19079077	19079080	aggg	19085470	19085473	aggg
Slycopersicum_v3_LTR_retrotransposon1828	Gypsy6-I_DR	82.44	(82,84]	Retrotrans_gag	0	SL3.0ch12	19089659	19095921	+	6263	19089659	19089920	262	19095662	19095921	260	19089656	19089658	ttg	19095922	19095924	ttg
Slycopersicum_v3_LTR_retrotransposon1829	DNA8-25_DR	80.47	(80,82]	NA	0	SL3.0ch12	19335622	19340172	-	4551	19335622	19335959	338	19339836	19340172	337	19335619	19335621	tta	19340173	19340175	tta
Slycopersicum_v3_LTR_retrotransposon1830	tRNA-Leu-TTG	85.45	(84,86]	NA	0	SL3.0ch12	19361398	19370226	.	8829	19361398	19361990	593	19369629	19370226	598	19361394	19361397	aaga	19370227	19370230	aaga
Slycopersicum_v3_LTR_retrotransposon1831	Gypsy62-I_DR	79.46	(78,80]	NA	0	SL3.0ch12	19429345	19442846	-	13502	19429345	19429753	409	19442443	19442846	404	19429342	19429344	gtt	19442847	19442849	gtt
Slycopersicum_v3_LTR_retrotransposon1832	QUASIMODO2-I_DM	98.46	(98,100]	RVT_1	7	SL3.0ch12	19456940	19465657	+	8718	19456940	19458104	1165	19464491	19465657	1167	19456937	19456939	tgc	19465658	19465660	tgc
Slycopersicum_v3_LTR_retrotransposon1833	Gypsy72-I_DR	92.6	(92,94]	rve	7	SL3.0ch12	19507558	19516567	+	9010	19507558	19508166	609	19515946	19516567	622	19507555	19507557	gta	19516568	19516570	gta
Slycopersicum_v3_LTR_retrotransposon1834	unknown	84.26	(84,86]	NA	0	SL3.0ch12	19524626	19530606	+	5981	19524626	19525559	934	19529679	19530606	928	19524623	19524625	att	19530607	19530609	att
Slycopersicum_v3_LTR_retrotransposon1835	unknown	77.83	(76,78]	Retrotrans_gag	12	SL3.0ch12	19532852	19546764	-	13913	19532852	19533278	427	19546332	19546764	433	19532849	19532851	taa	19546765	19546767	taa
Slycopersicum_v3_LTR_retrotransposon1836	Copia1-I_DM	93.85	(92,94]	rve/RVT_2	3	SL3.0ch12	19687473	19692294	+	4822	19687473	19687598	126	19692165	19692294	130	19687470	19687472	taa	19692295	19692297	taa
Slycopersicum_v3_LTR_retrotransposon1837	FROGGER_I	89.08	(88,90]	rve/RVT_2	2	SL3.0ch12	19721522	19726091	+	4570	19721522	19721640	119	19725975	19726091	117	19721519	19721521	tta	19726092	19726094	tta
Slycopersicum_v3_LTR_retrotransposon1838	QUASIMODO2-I_DM	88.84	(88,90]	RVT_1/rve	8	SL3.0ch12	19764234	19779451	+	15218	19764234	19765088	855	19778592	19779451	860	19764231	19764233	gtg	19779452	19779454	gtg
Slycopersicum_v3_LTR_retrotransposon1839	tRNA-Leu-TTG	82.34	(82,84]	NA	0	SL3.0ch12	19899953	19908178	+	8226	19899953	19901514	1562	19906616	19908178	1563	19899950	19899952	aac	19908179	19908181	aac
Slycopersicum_v3_LTR_retrotransposon1840	unknown	88.56	(88,90]	NA	1	SL3.0ch12	20020321	20028029	-	7709	20020321	20021343	1023	20027009	20028029	1021	20020318	20020320	tag	20028030	20028032	tag
Slycopersicum_v3_LTR_retrotransposon1841	Gypsy135-I_DR	81.5	(80,82]	NA	0	SL3.0ch12	20094230	20099631	+	5402	20094230	20094477	248	20099378	20099631	254	20094227	20094229	ttt	20099632	20099634	ttt
Slycopersicum_v3_LTR_retrotransposon1842	unknown	89.42	(88,90]	NA	0	SL3.0ch12	20253087	20260010	+	6924	20253087	20254550	1464	20258537	20260010	1474	20253084	20253086	aaa	20260011	20260013	aaa
Slycopersicum_v3_LTR_retrotransposon1843	unknown	93.05	(92,94]	Retrotrans_gag	3	SL3.0ch12	20457974	20468320	-	10347	20457974	20458879	906	20467422	20468320	899	20457971	20457973	ata	20468321	20468323	ata
Slycopersicum_v3_LTR_retrotransposon1844	Gypsy-30-I_DR	86.73	(86,88]	RVT_1	1	SL3.0ch12	20563016	20569128	-	6113	20563016	20563791	776	20568353	20569128	776	20563013	20563015	tta	20569129	20569131	tta
Slycopersicum_v3_LTR_retrotransposon1845	Gypsy69-I_DR	81.15	(80,82]	rve	0	SL3.0ch12	20569144	20577851	+	8708	20569144	20569663	520	20577334	20577851	518	20569141	20569143	tca	20577852	20577854	tca
Slycopersicum_v3_LTR_retrotransposon1846	Copia_I	83.1	(82,84]	RVT_2	0	SL3.0ch12	20806276	20829186	-	22911	20806276	20808038	1763	20827426	20829186	1761	20806273	20806275	ata	20829187	20829189	ata
Slycopersicum_v3_LTR_retrotransposon1847	BURDOCK_I	91.25	(90,92]	RVT_1	4	SL3.0ch12	20904316	20913149	-	8834	20904316	20904896	581	20912567	20913149	583	20904313	20904315	taa	20913150	20913152	taa
Slycopersicum_v3_LTR_retrotransposon1848	Gypsy62-I_DR	84.28	(84,86]	NA	1	SL3.0ch12	21013789	21022550	-	8762	21013789	21014742	954	21021600	21022550	951	21013786	21013788	tat	21022551	21022553	tat
Slycopersicum_v3_LTR_retrotransposon1849	unknown	87.82	(86,88]	Retrotrans_gag	0	SL3.0ch12	21063825	21069709	+	5885	21063825	21064686	862	21068853	21069709	857	21063822	21063824	aga	21069710	21069712	aga
Slycopersicum_v3_LTR_retrotransposon1850	unknown	95.96	(94,96]	NA	0	SL3.0ch12	21132717	21140815	.	8099	21132717	21134518	1802	21139009	21140815	1807	21132714	21132716	tta	21140816	21140818	tta
Slycopersicum_v3_LTR_retrotransposon1851	unknown	85.54	(84,86]	NA	0	SL3.0ch12	21201789	21209171	.	7383	21201789	21202203	415	21208759	21209171	413	21201786	21201788	tat	21209172	21209174	tat
Slycopersicum_v3_LTR_retrotransposon1852	Copia_I	97.25	(96,98]	Retrotrans_gag/rve/RVT_2	2	SL3.0ch12	21256487	21261654	+	5168	21256487	21256811	325	21261328	21261654	327	21256482	21256486	aaacc	21261655	21261659	aaacc
Slycopersicum_v3_LTR_retrotransposon1853	Copia_I	90.29	(90,92]	rve/RVT_2	7	SL3.0ch12	21350600	21355867	+	5268	21350600	21350904	305	21355559	21355867	309	21350597	21350599	tta	21355868	21355870	tta
Slycopersicum_v3_LTR_retrotransposon1854	unknown	71.3	[70,72]	NA	0	SL3.0ch12	21405962	21415433	.	9472	21405962	21406076	115	21415324	21415433	110	21405959	21405961	tag	21415434	21415436	tag
Slycopersicum_v3_LTR_retrotransposon1855	unknown	84.43	(84,86]	NA	5	SL3.0ch12	21513948	21523606	+	9659	21513948	21514147	200	21523395	21523606	212	21513945	21513947	cta	21523607	21523609	cta
Slycopersicum_v3_LTR_retrotransposon1856	unknown	79.87	(78,80]	NA	0	SL3.0ch12	21526278	21532201	.	5924	21526278	21526434	157	21532043	21532201	159	21526275	21526277	gat	21532202	21532204	gat
Slycopersicum_v3_LTR_retrotransposon1857	unknown	78.38	(78,80]	NA	0	SL3.0ch12	21562632	21569985	-	7354	21562632	21563556	925	21569074	21569985	912	21562629	21562631	aaa	21569986	21569988	aaa
Slycopersicum_v3_LTR_retrotransposon1858	DNA-2-24_DR	70	[70,72]	NA	6	SL3.0ch12	21578793	21584907	-	6115	21578793	21578899	107	21584798	21584907	110	21578790	21578792	ctt	21584908	21584910	ctt
Slycopersicum_v3_LTR_retrotransposon1859	unknown	76.95	(76,78]	Retrotrans_gag	0	SL3.0ch12	21854432	21870127	-	15696	21854432	21854713	282	21869857	21870127	271	21854429	21854431	ctt	21870128	21870130	ctt
Slycopersicum_v3_LTR_retrotransposon1860	Gypsy107-I_Dr	81.43	(80,82]	Retrotrans_gag/rve	0	SL3.0ch12	21883259	21910992	+	27734	21883259	21883915	657	21910337	21910992	656	21883256	21883258	agg	21910993	21910995	agg
Slycopersicum_v3_LTR_retrotransposon1861	Copia_I	92.61	(92,94]	rve/RVT_2	1	SL3.0ch12	21987928	21992488	-	4561	21987928	21988211	284	21992205	21992488	284	21987923	21987927	gttca	21992489	21992493	gttca
Slycopersicum_v3_LTR_retrotransposon1862	QUASIMODO2-I_DM	85.87	(84,86]	Retrotrans_gag/RVT_1	1	SL3.0ch12	22319007	22331585	+	12579	22319007	22319289	283	22331307	22331585	279	22319003	22319006	aata	22331586	22331589	aata
Slycopersicum_v3_LTR_retrotransposon1863	unknown	93.99	(92,94]	Retrotrans_gag	6	SL3.0ch12	22369798	22377274	+	7477	22369798	22370180	383	22376900	22377274	375	22369795	22369797	ctt	22377275	22377277	ctt
Slycopersicum_v3_LTR_retrotransposon1864	unknown	83	(82,84]	NA	0	SL3.0ch12	22422408	22427620	+	5213	22422408	22422707	300	22427324	22427620	297	22422405	22422407	tct	22427621	22427623	tct
Slycopersicum_v3_LTR_retrotransposon1865	Gypsy62-I_DR	92.68	(92,94]	RVT_1/rve	8	SL3.0ch12	22429690	22437702	-	8013	22429690	22430099	410	22437297	22437702	406	22429687	22429689	gac	22437703	22437705	gac
Slycopersicum_v3_LTR_retrotransposon1866	unknown	74.63	(74,76]	NA	0	SL3.0ch12	22865415	22872434	+	7020	22865415	22865611	197	22872230	22872434	205	22865412	22865414	taa	22872435	22872437	taa
Slycopersicum_v3_LTR_retrotransposon1867	Gypsy107-I_Dr	82.33	(82,84]	Retrotrans_gag	0	SL3.0ch12	22883256	22893071	+	9816	22883256	22884527	1272	22891799	22893071	1273	22883253	22883255	gag	22893072	22893074	gag
Slycopersicum_v3_LTR_retrotransposon1868	Copia_I	86.99	(86,88]	NA	0	SL3.0ch12	22946630	22952376	+	5747	22946630	22947382	753	22951631	22952376	746	22946627	22946629	gtg	22952377	22952379	gtg
Slycopersicum_v3_LTR_retrotransposon1869	unknown	83.8	(82,84]	NA	0	SL3.0ch12	22954127	22960948	+	6822	22954127	22954908	782	22960165	22960948	784	22954124	22954126	ata	22960949	22960951	ata
Slycopersicum_v3_LTR_retrotransposon1870	Copia_I	86.76	(86,88]	rve/RVT_2	1	SL3.0ch12	23197217	23202954	-	5738	23197217	23197350	134	23202819	23202954	136	23197214	23197216	tct	23202955	23202957	tct
Slycopersicum_v3_LTR_retrotransposon1871	ZAM_I	81.02	(80,82]	Retrotrans_gag/RVT_1	1	SL3.0ch12	23336817	23349526	+	12710	23336817	23337032	216	23349311	23349526	216	23336814	23336816	agg	23349527	23349529	agg
Slycopersicum_v3_LTR_retrotransposon1872	unknown	86.46	(86,88]	Retrotrans_gag	0	SL3.0ch12	23402597	23409765	+	7169	23402597	23403908	1312	23408451	23409765	1315	23402594	23402596	ctt	23409766	23409768	ctt
Slycopersicum_v3_LTR_retrotransposon1873	Gypsy62-I_DR	82.97	(82,84]	RVT_1	1	SL3.0ch12	23728871	23737230	+	8360	23728871	23729376	506	23736720	23737230	511	23728868	23728870	act	23737231	23737233	act
Slycopersicum_v3_LTR_retrotransposon1874	Gypsy89-I_DR	77.62	(76,78]	RVT_1	0	SL3.0ch12	23792854	23800300	-	7447	23792854	23793268	415	23799881	23800300	420	23792851	23792853	aag	23800301	23800303	aag
Slycopersicum_v3_LTR_retrotransposon1875	DNA8-25_DR	88.65	(88,90]	RVT_1	0	SL3.0ch12	24032462	24039422	+	6961	24032462	24032690	229	24039197	24039422	226	24032459	24032461	aca	24039423	24039425	aca
Slycopersicum_v3_LTR_retrotransposon1876	QUASIMODO2-I_DM	88.99	(88,90]	RVT_1/rve	0	SL3.0ch12	24402061	24415271	-	13211	24402061	24402514	454	24414824	24415271	448	24402058	24402060	gaa	24415272	24415274	gaa
Slycopersicum_v3_LTR_retrotransposon1877	Gypsy62-I_DR	83.38	(82,84]	RVT_1/rve	0	SL3.0ch12	24754407	24761855	+	7449	24754407	24755724	1318	24760541	24761855	1315	24754404	24754406	ctt	24761856	24761858	ctt
Slycopersicum_v3_LTR_retrotransposon1878	unknown	88.77	(88,90]	Retrotrans_gag	2	SL3.0ch12	24771627	24778560	+	6934	24771627	24772009	383	24778182	24778560	379	24771623	24771626	atgt	24778561	24778564	atgt
Slycopersicum_v3_LTR_retrotransposon1879	unknown	84.38	(84,86]	NA	0	SL3.0ch12	24913860	24926976	.	13117	24913860	24914603	744	24926228	24926976	749	24913857	24913859	ata	24926977	24926979	ata
Slycopersicum_v3_LTR_retrotransposon1880	Gypsy62-I_DR	81.73	(80,82]	Retrotrans_gag	1	SL3.0ch12	24953248	24970702	+	17455	24953248	24954473	1226	24969482	24970702	1221	24953245	24953247	tat	24970703	24970705	tat
Slycopersicum_v3_LTR_retrotransposon1881	Gypsy69-I_DR	84.58	(84,86]	RVT_1	0	SL3.0ch12	25040498	25054115	-	13618	25040498	25041768	1271	25052846	25054115	1270	25040495	25040497	ata	25054116	25054118	ata
Slycopersicum_v3_LTR_retrotransposon1882	unknown	83.97	(82,84]	NA	0	SL3.0ch12	25093607	25098901	-	5295	25093607	25094155	549	25098356	25098901	546	25093604	25093606	gag	25098902	25098904	gag
Slycopersicum_v3_LTR_retrotransposon1883	unknown	82.21	(82,84]	Retrotrans_gag	0	SL3.0ch12	25350486	25356501	+	6016	25350486	25350979	494	25355996	25356501	506	25350483	25350485	ttg	25356502	25356504	ttg
Slycopersicum_v3_LTR_retrotransposon1884	unknown	81.2	(80,82]	NA	0	SL3.0ch12	25498714	25505313	-	6600	25498714	25498844	131	25505181	25505313	133	25498711	25498713	aca	25505314	25505316	aca
Slycopersicum_v3_LTR_retrotransposon1885	L1-11_DR	86.53	(86,88]	NA	3	SL3.0ch12	25550544	25554959	+	4416	25550544	25550733	190	25554767	25554959	193	25550541	25550543	gtt	25554960	25554962	gtt
Slycopersicum_v3_LTR_retrotransposon1886	QUASIMODO_I	77.82	(76,78]	Retrotrans_gag/RVT_1	0	SL3.0ch12	25624505	25640779	-	16275	25624505	25624733	229	25640541	25640779	239	25624502	25624504	ttg	25640780	25640782	ttg
Slycopersicum_v3_LTR_retrotransposon1887	Gypsy-173_DR-I	92.21	(92,94]	Retrotrans_gag	7	SL3.0ch12	25911521	25919595	-	8075	25911521	25911751	231	25919365	25919595	231	25911518	25911520	tcc	25919596	25919598	tcc
Slycopersicum_v3_LTR_retrotransposon1888	Copia_I	81.25	(80,82]	rve/RVT_2	0	SL3.0ch12	25959532	25964884	+	5353	25959532	25959691	160	25964728	25964884	157	25959528	25959531	ttta	25964885	25964888	ttta
Slycopersicum_v3_LTR_retrotransposon1889	DNA-8-29_DR	83.74	(82,84]	NA	2	SL3.0ch12	25978978	26003185	.	24208	25978978	25979180	203	26002991	26003185	195	25978975	25978977	tga	26003186	26003188	tga
Slycopersicum_v3_LTR_retrotransposon1890	unknown	85.81	(84,86]	NA	0	SL3.0ch12	26186368	26193537	-	7170	26186368	26187290	923	26192622	26193537	916	26186365	26186367	ata	26193538	26193540	ata
Slycopersicum_v3_LTR_retrotransposon1891	unknown	83.02	(82,84]	NA	0	SL3.0ch12	26329317	26335916	+	6600	26329317	26330424	1108	26334804	26335916	1113	26329314	26329316	atg	26335917	26335919	atg
Slycopersicum_v3_LTR_retrotransposon1892	unknown	87.66	(86,88]	Retrotrans_gag	2	SL3.0ch12	26340060	26344226	+	4167	26340060	26340207	148	26344073	26344226	154	26340057	26340059	aag	26344227	26344229	aag
Slycopersicum_v3_LTR_retrotransposon1893	unknown	74.19	(74,76]	NA	0	SL3.0ch12	26385871	26398448	.	12578	26385871	26386364	494	26397953	26398448	496	26385868	26385870	gaa	26398449	26398451	gaa
Slycopersicum_v3_LTR_retrotransposon1894	unknown	78.92	(78,80]	NA	0	SL3.0ch12	26593237	26602578	-	9342	26593237	26593438	202	26602375	26602578	204	26593231	26593236	tgtcat	26602579	26602584	tgtcat
Slycopersicum_v3_LTR_retrotransposon1895	unknown	93.2	(92,94]	NA	0	SL3.0ch12	26698646	26704374	-	5729	26698646	26698939	294	26704084	26704374	291	26698643	26698645	tta	26704375	26704377	tta
Slycopersicum_v3_LTR_retrotransposon1896	Gypsy62-I_DR	74.22	(74,76]	RVT_1	1	SL3.0ch12	26718505	26731167	-	12663	26718505	26718824	320	26730846	26731167	322	26718502	26718504	gac	26731168	26731170	gac
Slycopersicum_v3_LTR_retrotransposon1897	unknown	79.81	(78,80]	RVT_1	0	SL3.0ch12	26749508	26754161	+	4654	26749508	26749827	320	26753840	26754161	322	26749505	26749507	ata	26754162	26754164	ata
Slycopersicum_v3_LTR_retrotransposon1898	unknown	84.12	(84,86]	Retrotrans_gag	0	SL3.0ch12	26763079	26769064	-	5986	26763079	26763437	359	26768709	26769064	356	26763076	26763078	tct	26769065	26769067	tct
Slycopersicum_v3_LTR_retrotransposon1899	unknown	89.4	(88,90]	NA	0	SL3.0ch12	26857591	26872331	.	14741	26857591	26857741	151	26872182	26872331	150	26857588	26857590	atg	26872332	26872334	atg
Slycopersicum_v3_LTR_retrotransposon1900	unknown	73.83	(72,74]	NA	0	SL3.0ch12	26882204	26892289	+	10086	26882204	26882310	107	26892190	26892289	100	26882201	26882203	act	26892290	26892292	act
Slycopersicum_v3_LTR_retrotransposon1901	unknown	81.58	(80,82]	Retrotrans_gag	0	SL3.0ch12	27033411	27039858	+	6448	27033411	27033904	494	27039366	27039858	493	27033408	27033410	tgt	27039859	27039861	tgt
Slycopersicum_v3_LTR_retrotransposon1902	unknown	83.01	(82,84]	NA	0	SL3.0ch12	27066185	27073090	+	6906	27066185	27067538	1354	27071742	27073090	1349	27066182	27066184	gat	27073091	27073093	gat
Slycopersicum_v3_LTR_retrotransposon1903	unknown	76.6	(76,78]	NA	0	SL3.0ch12	27075154	27080666	.	5513	27075154	27075475	322	27080338	27080666	329	27075151	27075153	aaa	27080667	27080669	aaa
Slycopersicum_v3_LTR_retrotransposon1904	Gypsy62-I_DR	87.23	(86,88]	Retrotrans_gag	0	SL3.0ch12	27131466	27146105	-	14640	27131466	27131966	501	27145608	27146105	498	27131463	27131465	ttt	27146106	27146108	ttt
Slycopersicum_v3_LTR_retrotransposon1905	DNA8-25_DR	81.14	(80,82]	RVT_1	1	SL3.0ch12	27218162	27237188	+	19027	27218162	27218335	174	27237014	27237188	175	27218159	27218161	aag	27237189	27237191	aag
Slycopersicum_v3_LTR_retrotransposon1906	ACROBAT1	80.4	(80,82]	NA	0	SL3.0ch12	27268256	27272848	+	4593	27268256	27268502	247	27272599	27272848	250	27268253	27268255	att	27272849	27272851	att
Slycopersicum_v3_LTR_retrotransposon1907	Gypsy-173_DR-I	83.11	(82,84]	RVT_1	1	SL3.0ch12	27286206	27296040	+	9835	27286206	27286815	610	27295435	27296040	606	27286203	27286205	cgg	27296041	27296043	cgg
Slycopersicum_v3_LTR_retrotransposon1908	QUASIMODO2-I_DM	82.03	(82,84]	Retrotrans_gag/RVT_1	1	SL3.0ch12	27415730	27429700	-	13971	27415730	27417115	1386	27428316	27429700	1385	27415727	27415729	atc	27429701	27429703	atc
Slycopersicum_v3_LTR_retrotransposon1909	QUASIMODO2-I_DM	82.28	(82,84]	NA	0	SL3.0ch12	27858064	27870676	-	12613	27858064	27858915	852	27869829	27870676	848	27858061	27858063	aaa	27870677	27870679	aaa
Slycopersicum_v3_LTR_retrotransposon1910	Gypsy62-I_DR	78.93	(78,80]	Retrotrans_gag	1	SL3.0ch12	27918670	27930257	-	11588	27918670	27919457	788	27929475	27930257	783	27918667	27918669	gtt	27930258	27930260	gtt
Slycopersicum_v3_LTR_retrotransposon1911	unknown	83.54	(82,84]	NA	0	SL3.0ch12	28952277	28958608	.	6332	28952277	28952440	164	28958449	28958608	160	28952274	28952276	tta	28958609	28958611	tta
Slycopersicum_v3_LTR_retrotransposon1912	unknown	87.87	(86,88]	Retrotrans_gag	0	SL3.0ch12	28960548	28972083	-	11536	28960548	28961223	676	28971409	28972083	675	28960545	28960547	gct	28972084	28972086	gct
Slycopersicum_v3_LTR_retrotransposon1913	unknown	80.67	(80,82]	NA	0	SL3.0ch12	28982127	28987799	+	5673	28982127	28982276	150	28987650	28987799	150	28982124	28982126	gaa	28987800	28987802	gaa
Slycopersicum_v3_LTR_retrotransposon1914	Copia1-I_DM	87.83	(86,88]	rve/RVT_2	0	SL3.0ch12	29204735	29209982	+	5248	29204735	29205308	574	29209408	29209982	575	29204731	29204734	ggag	29209983	29209986	ggag
Slycopersicum_v3_LTR_retrotransposon1915	Copia_I	96.55	(96,98]	Retrotrans_gag/rve/RVT_2	2	SL3.0ch12	29215081	29219740	+	4660	29215081	29215225	145	29219598	29219740	143	29215078	29215080	ttc	29219741	29219743	ttc
Slycopersicum_v3_LTR_retrotransposon1916	unknown	90.84	(90,92]	Retrotrans_gag	1	SL3.0ch12	29392772	29399340	+	6569	29392772	29394431	1660	29397691	29399340	1650	29392767	29392771	gtgag	29399341	29399345	gtgag
Slycopersicum_v3_LTR_retrotransposon1917	unknown	82.79	(82,84]	NA	0	SL3.0ch12	29492587	29497500	+	4914	29492587	29492952	366	29497135	29497500	366	29492584	29492586	tgc	29497501	29497503	tgc
Slycopersicum_v3_LTR_retrotransposon1918	DNA8-25_DR	80.34	(80,82]	NA	0	SL3.0ch12	29552598	29559103	.	6506	29552598	29553177	580	29558525	29559103	579	29552595	29552597	att	29559104	29559106	att
Slycopersicum_v3_LTR_retrotransposon1919	unknown	81.28	(80,82]	NA	0	SL3.0ch12	29570088	29576083	-	5996	29570088	29570680	593	29575491	29576083	593	29570085	29570087	aac	29576084	29576086	aac
Slycopersicum_v3_LTR_retrotransposon1920	unknown	77.93	(76,78]	NA	0	SL3.0ch12	29581276	29588200	-	6925	29581276	29581699	424	29587775	29588200	426	29581273	29581275	gct	29588201	29588203	gct
Slycopersicum_v3_LTR_retrotransposon1921	Copia1-I_DM	89.72	(88,90]	rve/RVT_2	3	SL3.0ch12	29639951	29644926	+	4976	29639951	29640203	253	29644682	29644926	245	29639948	29639950	ttt	29644927	29644929	ttt
Slycopersicum_v3_LTR_retrotransposon1922	Copia_I	90.77	(90,92]	rve/RVT_2	6	SL3.0ch12	29667245	29672154	+	4910	29667245	29667439	195	29671970	29672154	185	29667242	29667244	cac	29672155	29672157	cac
Slycopersicum_v3_LTR_retrotransposon1923	Copia_I	96.69	(96,98]	rve/RVT_2	4	SL3.0ch12	29680495	29686207	+	5713	29680495	29681038	544	29685664	29686207	544	29680491	29680494	cgct	29686208	29686211	cgct
Slycopersicum_v3_LTR_retrotransposon1924	Gypsy62-I_DR	86.36	(86,88]	RVT_1	0	SL3.0ch12	30155087	30164119	-	9033	30155087	30155659	573	30163541	30164119	579	30155084	30155086	ttg	30164120	30164122	ttg
Slycopersicum_v3_LTR_retrotransposon1925	QUASIMODO2-I_DM	70.09	[70,72]	rve	6	SL3.0ch12	30772140	30793462	+	21323	30772140	30772240	101	30793356	30793462	107	30772137	30772139	ata	30793463	30793465	ata
Slycopersicum_v3_LTR_retrotransposon1926	DNA8-25_DR	72.32	(72,74]	NA	6	SL3.0ch12	30806515	30811585	.	5071	30806515	30806626	112	30811476	30811585	110	30806512	30806514	tat	30811586	30811588	tat
Slycopersicum_v3_LTR_retrotransposon1927	Copia_I	83.46	(82,84]	rve/RVT_2	1	SL3.0ch12	30814903	30820372	+	5470	30814903	30815174	272	30820107	30820372	266	30814900	30814902	att	30820373	30820375	att
Slycopersicum_v3_LTR_retrotransposon1928	Gypsy62-I_DR	90.13	(90,92]	Retrotrans_gag/RVT_1/rve	9	SL3.0ch12	30886679	30894239	+	7561	30886679	30886911	233	30894017	30894239	223	30886676	30886678	ggg	30894240	30894242	ggg
Slycopersicum_v3_LTR_retrotransposon1929	Gypsy120-LTR_DR	74.55	(74,76]	Retrotrans_gag	0	SL3.0ch12	31261442	31270835	-	9394	31261442	31261541	100	31270726	31270835	110	31261438	31261441	aaat	31270836	31270839	aaat
Slycopersicum_v3_LTR_retrotransposon1930	Copia1-I_DM	78.43	(78,80]	RVT_2	0	SL3.0ch12	31298068	31323738	+	25671	31298068	31298451	384	31323345	31323738	394	31298065	31298067	caa	31323739	31323741	caa
Slycopersicum_v3_LTR_retrotransposon1931	unknown	88.77	(88,90]	Retrotrans_gag	2	SL3.0ch12	31350064	31359178	-	9115	31350064	31350873	810	31358376	31359178	803	31350061	31350063	gta	31359179	31359181	gta
Slycopersicum_v3_LTR_retrotransposon1932	unknown	82.98	(82,84]	NA	0	SL3.0ch12	31391326	31396040	-	4715	31391326	31391513	188	31395860	31396040	181	31391323	31391325	taa	31396041	31396043	taa
Slycopersicum_v3_LTR_retrotransposon1933	Gypsy89-I_DR	94.66	(94,96]	rve	6	SL3.0ch12	31506866	31514121	-	7256	31506866	31507277	412	31513713	31514121	409	31506863	31506865	ttg	31514122	31514124	ttg
Slycopersicum_v3_LTR_retrotransposon1934	Copia_I	94.12	(94,96]	rve/RVT_2	2	SL3.0ch12	31519553	31525280	-	5728	31519553	31519841	289	31524998	31525280	283	31519549	31519552	tttt	31525281	31525284	tttt
Slycopersicum_v3_LTR_retrotransposon1935	Copia1-I_DM	97.69	(96,98]	rve/RVT_2	8	SL3.0ch12	31535761	31541451	-	5691	31535761	31536323	563	31540891	31541451	561	31535758	31535760	atc	31541452	31541454	atc
Slycopersicum_v3_LTR_retrotransposon1936	HelitronY4_CE	96.27	(96,98]	NA	6	SL3.0ch12	31543176	31548825	+	5650	31543176	31544034	859	31547974	31548825	852	31543173	31543175	tct	31548826	31548828	tct
Slycopersicum_v3_LTR_retrotransposon1937	Copia_I	88.96	(88,90]	rve/RVT_2	3	SL3.0ch12	31589695	31597323	+	7629	31589695	31590020	326	31597001	31597323	323	31589692	31589694	tta	31597324	31597326	tta
Slycopersicum_v3_LTR_retrotransposon1938	Copia_I	88.48	(88,90]	Retrotrans_gag/rve/RVT_2	1	SL3.0ch12	31705941	31710985	+	5045	31705941	31706156	216	31710769	31710985	217	31705938	31705940	taa	31710986	31710988	taa
Slycopersicum_v3_LTR_retrotransposon1939	Copia_I	93.1	(92,94]	rve/RVT_2	2	SL3.0ch12	31752233	31756706	+	4474	31752233	31752428	196	31756504	31756706	203	31752230	31752232	cct	31756707	31756709	cct
Slycopersicum_v3_LTR_retrotransposon1940	Copia1-I_DM	92.49	(92,94]	rve/RVT_2	3	SL3.0ch12	31781003	31785615	+	4613	31781003	31781175	173	31785451	31785615	165	31781000	31781002	tcc	31785616	31785618	tcc
Slycopersicum_v3_LTR_retrotransposon1941	unknown	97.4	(96,98]	NA	6	SL3.0ch12	31946873	31955358	-	8486	31946873	31947873	1001	31954364	31955358	995	31946870	31946872	atg	31955359	31955361	atg
Slycopersicum_v3_LTR_retrotransposon1942	Copia_I	94.18	(94,96]	rve/RVT_2	1	SL3.0ch12	31968798	31974055	+	5258	31968798	31969364	567	31973492	31974055	564	31968795	31968797	tct	31974056	31974058	tct
Slycopersicum_v3_LTR_retrotransposon1943	Copia1-I_DR	90	(88,90]	Retrotrans_gag/rve/RVT_2	3	SL3.0ch12	32079294	32083961	-	4668	32079294	32079414	121	32083832	32083961	130	32079291	32079293	act	32083962	32083964	act
Slycopersicum_v3_LTR_retrotransposon1944	Gypsy62-I_DR	82.13	(82,84]	Retrotrans_gag/RVT_1	6	SL3.0ch12	32112910	32124728	+	11819	32112910	32113226	317	32124410	32124728	319	32112907	32112909	cat	32124729	32124731	cat
Slycopersicum_v3_LTR_retrotransposon1945	unknown	94.94	(94,96]	NA	6	SL3.0ch12	32125392	32133625	-	8234	32125392	32126886	1495	32132124	32133625	1502	32125389	32125391	aaa	32133626	32133628	aaa
Slycopersicum_v3_LTR_retrotransposon1946	Gypsy69-I_DR	91.94	(90,92]	RVT_1/rve	7	SL3.0ch12	32141999	32149555	-	7557	32141999	32142184	186	32149372	32149555	184	32141995	32141998	tttc	32149556	32149559	tttc
Slycopersicum_v3_LTR_retrotransposon1947	Gypsy72-I_DR	96.87	(96,98]	Retrotrans_gag/rve	6	SL3.0ch12	32247982	32255818	-	7837	32247982	32249132	1151	32254672	32255818	1147	32247979	32247981	att	32255819	32255821	att
Slycopersicum_v3_LTR_retrotransposon1948	Gypsy70-I_DR	79.73	(78,80]	NA	0	SL3.0ch12	32257767	32268166	-	10400	32257767	32258717	951	32267215	32268166	952	32257764	32257766	act	32268167	32268169	act
Slycopersicum_v3_LTR_retrotransposon1949	unknown	88.32	(88,90]	NA	0	SL3.0ch12	32627343	32635353	-	8011	32627343	32627873	531	32634829	32635353	525	32627340	32627342	tta	32635354	32635356	tta
Slycopersicum_v3_LTR_retrotransposon1950	Copia1-I_DM	95	(94,96]	Retrotrans_gag	0	SL3.0ch12	32637821	32646465	-	8645	32637821	32637939	119	32646346	32646465	120	32637818	32637820	tcc	32646466	32646468	tcc
Slycopersicum_v3_LTR_retrotransposon1951	unknown	91.36	(90,92]	NA	6	SL3.0ch12	32647362	32658524	.	11163	32647362	32648686	1325	32657194	32658524	1331	32647359	32647361	ggt	32658525	32658527	ggt
Slycopersicum_v3_LTR_retrotransposon1952	Gypsy135-I_DR	77.78	(76,78]	NA	0	SL3.0ch12	32678409	32684496	+	6088	32678409	32678606	198	32684301	32684496	196	32678406	32678408	atg	32684497	32684499	atg
Slycopersicum_v3_LTR_retrotransposon1953	Gypsy107-I_Dr	96.02	(96,98]	RVT_1/rve	3	SL3.0ch12	32686809	32693577	+	6769	32686809	32688338	1530	32692045	32693577	1533	32686806	32686808	tgt	32693578	32693580	tgt
Slycopersicum_v3_LTR_retrotransposon1954	unknown	96.63	(96,98]	Retrotrans_gag	4	SL3.0ch12	32810027	32821175	-	11149	32810027	32811597	1571	32819607	32821175	1569	32810024	32810026	gtc	32821176	32821178	gtc
Slycopersicum_v3_LTR_retrotransposon1955	Gypsy107-I_Dr	97.72	(96,98]	Retrotrans_gag/RVT_1/rve	7	SL3.0ch12	32823457	32842425	+	18969	32823457	32826395	2939	32839487	32842425	2939	32823454	32823456	atc	32842426	32842428	atc
Slycopersicum_v3_LTR_retrotransposon1956	BURDOCK_I	79.76	(78,80]	RVT_1	4	SL3.0ch12	32992074	33001017	+	8944	32992074	32993857	1784	32999240	33001017	1778	32992071	32992073	taa	33001018	33001020	taa
Slycopersicum_v3_LTR_retrotransposon1957	unknown	83.07	(82,84]	NA	0	SL3.0ch12	33260511	33264936	+	4426	33260511	33260888	378	33264564	33264936	373	33260508	33260510	tag	33264937	33264939	tag
Slycopersicum_v3_LTR_retrotransposon1958	unknown	94.38	(94,96]	Retrotrans_gag	2	SL3.0ch12	33397182	33406385	+	9204	33397182	33398355	1174	33405211	33406385	1175	33397179	33397181	cac	33406386	33406388	cac
Slycopersicum_v3_LTR_retrotransposon1959	ZAM_I	96.01	(96,98]	RVT_1	6	SL3.0ch12	33556484	33563237	+	6754	33556484	33556959	476	33562765	33563237	473	33556481	33556483	att	33563238	33563240	att
Slycopersicum_v3_LTR_retrotransposon1960	Copia1-I_DM	92.93	(92,94]	rve/RVT_2	7	SL3.0ch12	33570901	33577403	+	6503	33570901	33571636	736	33576668	33577403	736	33570896	33570900	ccgac	33577404	33577408	ccgac
Slycopersicum_v3_LTR_retrotransposon1961	unknown	85.23	(84,86]	NA	0	SL3.0ch12	33584557	33590962	.	6406	33584557	33585002	446	33590516	33590962	447	33584554	33584556	att	33590963	33590965	att
Slycopersicum_v3_LTR_retrotransposon1962	unknown	73.48	(72,74]	NA	0	SL3.0ch12	33864156	33871903	+	7748	33864156	33864336	181	33871733	33871903	171	33864153	33864155	aat	33871904	33871906	aat
Slycopersicum_v3_LTR_retrotransposon1963	unknown	93.72	(92,94]	NA	6	SL3.0ch12	33882129	33889105	-	6977	33882129	33882519	391	33888708	33889105	398	33882126	33882128	aat	33889106	33889108	aat
Slycopersicum_v3_LTR_retrotransposon1964	unknown	88.81	(88,90]	NA	0	SL3.0ch12	33929160	33934475	-	5316	33929160	33930044	885	33933591	33934475	885	33929156	33929159	tcca	33934476	33934479	tcca
Slycopersicum_v3_LTR_retrotransposon1965	Copia1-I_DM	85.35	(84,86]	rve/RVT_2	20	SL3.0ch12	34003767	34021908	-	18142	34003767	34003912	146	34021752	34021908	157	34003764	34003766	tat	34021909	34021911	tat
Slycopersicum_v3_LTR_retrotransposon1966	DNA8-25_DR	76.56	(76,78]	NA	12	SL3.0ch12	34214468	34231267	.	16800	34214468	34214657	190	34231076	34231267	192	34214465	34214467	gcc	34231268	34231270	gcc
Slycopersicum_v3_LTR_retrotransposon1967	Gypsy69-I_DR	80.23	(80,82]	Retrotrans_gag/RVT_1	0	SL3.0ch12	34659446	34666117	-	6672	34659446	34659692	247	34665860	34666117	258	34659443	34659445	tca	34666118	34666120	tca
Slycopersicum_v3_LTR_retrotransposon1968	Gypsy62-I_DR	95.18	(94,96]	RVT_1	7	SL3.0ch12	34772522	34778358	+	5837	34772522	34773516	995	34777369	34778358	990	34772519	34772521	tat	34778359	34778361	tat
Slycopersicum_v3_LTR_retrotransposon1969	unknown	79.78	(78,80]	NA	0	SL3.0ch12	34833110	34837762	-	4653	34833110	34833283	174	34837585	34837762	178	34833107	34833109	tgc	34837763	34837765	tgc
Slycopersicum_v3_LTR_retrotransposon1970	unknown	86.68	(86,88]	NA	0	SL3.0ch12	34869028	34876615	-	7588	34869028	34870237	1210	34875400	34876615	1216	34869025	34869027	ttc	34876616	34876618	ttc
Slycopersicum_v3_LTR_retrotransposon1971	Copia_I	84.42	(84,86]	rve/RVT_2	2	SL3.0ch12	35171784	35176231	-	4448	35171784	35171982	199	35176039	35176231	193	35171781	35171783	tta	35176232	35176234	tta
Slycopersicum_v3_LTR_retrotransposon1972	Copia_I	88.98	(88,90]	RVT_2	0	SL3.0ch12	35259242	35265167	+	5926	35259242	35260012	771	35264404	35265167	764	35259239	35259241	gaa	35265168	35265170	gaa
Slycopersicum_v3_LTR_retrotransposon1973	DNA9-3_DR	77	(76,78]	NA	6	SL3.0ch12	35334599	35343424	-	8826	35334599	35334884	286	35343138	35343424	287	35334593	35334598	catatt	35343425	35343430	catatt
Slycopersicum_v3_LTR_retrotransposon1974	Copia_I	88.18	(88,90]	rve/RVT_2	0	SL3.0ch12	35468772	35474369	+	5598	35468772	35469318	547	35473820	35474369	550	35468768	35468771	aatc	35474370	35474373	aatc
Slycopersicum_v3_LTR_retrotransposon1975	Copia1-I_DM	90.74	(90,92]	rve/RVT_2	2	SL3.0ch12	35689590	35694157	+	4568	35689590	35689851	262	35693888	35694157	270	35689587	35689589	aca	35694158	35694160	aca
Slycopersicum_v3_LTR_retrotransposon1976	unknown	93.52	(92,94]	NA	6	SL3.0ch12	35810234	35822410	.	12177	35810234	35810449	216	35822196	35822410	215	35810231	35810233	cca	35822411	35822413	cca
Slycopersicum_v3_LTR_retrotransposon1977	Copia_I	94.07	(94,96]	rve/RVT_2	2	SL3.0ch12	35840170	35844722	-	4553	35840170	35840439	270	35844455	35844722	268	35840166	35840169	ttcc	35844723	35844726	ttcc
Slycopersicum_v3_LTR_retrotransposon1978	Gypsy121-I_DR	85.22	(84,86]	RVT_1/rve	0	SL3.0ch12	36163598	36175155	-	11558	36163598	36164539	942	36174209	36175155	947	36163595	36163597	ttg	36175156	36175158	ttg
Slycopersicum_v3_LTR_retrotransposon1979	ACCORD_I	80.33	(80,82]	NA	0	SL3.0ch12	36312933	36320925	-	7993	36312933	36313786	854	36320072	36320925	854	36312930	36312932	cca	36320926	36320928	cca
Slycopersicum_v3_LTR_retrotransposon1980	unknown	87.32	(86,88]	Retrotrans_gag	0	SL3.0ch12	37568345	37574460	-	6116	37568345	37568617	273	37574185	37574460	276	37568342	37568344	atg	37574461	37574463	atg
Slycopersicum_v3_LTR_retrotransposon1981	unknown	77.04	(76,78]	NA	0	SL3.0ch12	37647926	37657425	+	9500	37647926	37648174	249	37657169	37657425	257	37647923	37647925	cat	37657426	37657428	cat
Slycopersicum_v3_LTR_retrotransposon1982	unknown	81.72	(80,82]	NA	0	SL3.0ch12	38287903	38292277	+	4375	38287903	38288188	286	38291988	38292277	290	38287900	38287902	tga	38292278	38292280	tga
Slycopersicum_v3_LTR_retrotransposon1983	ZAM_I	79.56	(78,80]	RVT_1	0	SL3.0ch12	38440826	38448410	-	7585	38440826	38441098	273	38448137	38448410	274	38440823	38440825	tta	38448411	38448413	tta
Slycopersicum_v3_LTR_retrotransposon1984	QUASIMODO2-I_DM	85.84	(84,86]	Retrotrans_gag/RVT_1/rve	1	SL3.0ch12	38475019	38485641	+	10623	38475019	38476268	1250	38484401	38485641	1241	38475016	38475018	tca	38485642	38485644	tca
Slycopersicum_v3_LTR_retrotransposon1985	unknown	83.02	(82,84]	NA	0	SL3.0ch12	38657671	38663797	+	6127	38657671	38657935	265	38663543	38663797	255	38657668	38657670	tgt	38663798	38663800	tgt
Slycopersicum_v3_LTR_retrotransposon1986	unknown	88.55	(88,90]	Retrotrans_gag	2	SL3.0ch12	38841846	38852684	-	10839	38841846	38842851	1006	38851672	38852684	1013	38841843	38841845	aga	38852685	38852687	aga
Slycopersicum_v3_LTR_retrotransposon1987	Copia1-I_DM	86.71	(86,88]	rve	7	SL3.0ch12	38978026	38982710	+	4685	38978026	38978198	173	38982543	38982710	168	38978023	38978025	tta	38982711	38982713	tta
Slycopersicum_v3_LTR_retrotransposon1988	MMVL30-int	75.79	(74,76]	NA	0	SL3.0ch12	39190498	39204354	.	13857	39190498	39190938	441	39203913	39204354	442	39190495	39190497	aac	39204355	39204357	aac
Slycopersicum_v3_LTR_retrotransposon1989	FROGGER_I	98.47	(98,100]	Retrotrans_gag/rve/RVT_2	3	SL3.0ch12	39308489	39313438	+	4950	39308489	39308750	262	39313179	39313438	260	39308486	39308488	tat	39313439	39313441	tat
Slycopersicum_v3_LTR_retrotransposon1990	Copia_I	84.48	(84,86]	rve/RVT_2	0	SL3.0ch12	39379720	39389387	+	9668	39379720	39380442	723	39388660	39389387	728	39379717	39379719	gtg	39389388	39389390	gtg
Slycopersicum_v3_LTR_retrotransposon1991	ACCORD_I	88.28	(88,90]	rve	2	SL3.0ch12	39403997	39418768	+	14772	39403997	39404653	657	39418113	39418768	656	39403994	39403996	aaa	39418769	39418771	aaa
Slycopersicum_v3_LTR_retrotransposon1992	FROGGER_I	94.81	(94,96]	Retrotrans_gag/rve/RVT_2	3	SL3.0ch12	39484320	39489228	-	4909	39484320	39484585	266	39488959	39489228	270	39484317	39484319	tat	39489229	39489231	tat
Slycopersicum_v3_LTR_retrotransposon1993	Gypsy6-I_DR	85.88	(84,86]	rve	12	SL3.0ch12	39561711	39584840	-	23130	39561711	39561942	232	39584586	39584840	255	39561708	39561710	tat	39584841	39584843	tat
Slycopersicum_v3_LTR_retrotransposon1994	Gypsy-173_DR-I	83.33	(82,84]	Retrotrans_gag/RVT_1	1	SL3.0ch12	39765986	39773888	+	7903	39765986	39766975	990	39772901	39773888	988	39765983	39765985	att	39773889	39773891	att
Slycopersicum_v3_LTR_retrotransposon1995	Gypsy-173_DR-I	79.93	(78,80]	Retrotrans_gag/RVT_1/rve	0	SL3.0ch12	39820536	39827774	+	7239	39820536	39820795	260	39827501	39827774	274	39820533	39820535	agg	39827775	39827777	agg
Slycopersicum_v3_LTR_retrotransposon1996	Gypsy70-I_DR	84.65	(84,86]	RVT_1	0	SL3.0ch12	39854212	39865773	+	11562	39854212	39854406	195	39865572	39865773	202	39854209	39854211	aga	39865774	39865776	aga
Slycopersicum_v3_LTR_retrotransposon1997	Copia_I	85.92	(84,86]	rve/RVT_2	0	SL3.0ch12	39920057	39926026	-	5970	39920057	39920546	490	39925538	39926026	489	39920054	39920056	tca	39926027	39926029	tca
Slycopersicum_v3_LTR_retrotransposon1998	Copia_I	88.52	(88,90]	RVT_2	1	SL3.0ch12	40024412	40029251	-	4840	40024412	40024655	244	40029012	40029251	240	40024409	40024411	tca	40029252	40029254	tca
Slycopersicum_v3_LTR_retrotransposon1999	Copia_I	90.54	(90,92]	Retrotrans_gag/rve/RVT_2	8	SL3.0ch12	40035762	40041294	-	5533	40035762	40035976	215	40041073	40041294	222	40035759	40035761	ttc	40041295	40041297	ttc
Slycopersicum_v3_LTR_retrotransposon2000	Copia_I	83.98	(82,84]	rve/RVT_2	0	SL3.0ch12	40053664	40058211	-	4548	40053664	40053885	222	40057981	40058211	231	40053661	40053663	ctg	40058212	40058214	ctg
Slycopersicum_v3_LTR_retrotransposon2001	QUASIMODO2-I_DM	96.66	(96,98]	Retrotrans_gag/RVT_1	16	SL3.0ch12	40214452	40226939	-	12488	40214452	40214810	359	40226583	40226939	357	40214449	40214451	tat	40226940	40226942	tat
Slycopersicum_v3_LTR_retrotransposon2002	Copia_I	88.89	(88,90]	rve/RVT_2	2	SL3.0ch12	40481926	40486486	+	4561	40481926	40482177	252	40486236	40486486	251	40481923	40481925	gat	40486487	40486489	gat
Slycopersicum_v3_LTR_retrotransposon2003	unknown	84.31	(84,86]	Retrotrans_gag	0	SL3.0ch12	40490698	40496575	-	5878	40490698	40491755	1058	40495520	40496575	1056	40490695	40490697	gtt	40496576	40496578	gtt
Slycopersicum_v3_LTR_retrotransposon2004	unknown	84.24	(84,86]	NA	3	SL3.0ch12	40532574	40541115	-	8542	40532574	40533360	787	40540329	40541115	787	40532571	40532573	taa	40541116	40541118	taa
Slycopersicum_v3_LTR_retrotransposon2005	unknown	83.97	(82,84]	Retrotrans_gag	0	SL3.0ch12	40634459	40640185	+	5727	40634459	40634695	237	40639956	40640185	230	40634456	40634458	agt	40640186	40640188	agt
Slycopersicum_v3_LTR_retrotransposon2006	unknown	85.26	(84,86]	NA	0	SL3.0ch12	40655828	40661528	+	5701	40655828	40656017	190	40661341	40661528	188	40655825	40655827	ata	40661529	40661531	ata
Slycopersicum_v3_LTR_retrotransposon2007	unknown	82.17	(82,84]	Retrotrans_gag	0	SL3.0ch12	40869410	40874296	+	4887	40869410	40869637	228	40874067	40874296	230	40869407	40869409	att	40874297	40874299	att
Slycopersicum_v3_LTR_retrotransposon2008	unknown	94.92	(94,96]	Retrotrans_gag	6	SL3.0ch12	41271332	41279380	+	8049	41271332	41271567	236	41279148	41279380	233	41271329	41271331	tta	41279381	41279383	tta
Slycopersicum_v3_LTR_retrotransposon2009	unknown	81.41	(80,82]	NA	0	SL3.0ch12	41304820	41310291	-	5472	41304820	41305400	581	41309713	41310291	579	41304817	41304819	gag	41310292	41310294	gag
Slycopersicum_v3_LTR_retrotransposon2010	Copia_I	100	(98,100]	Retrotrans_gag/rve/RVT_2	8	SL3.0ch12	41388332	41394175	+	5844	41388332	41388675	344	41393832	41394175	344	41388327	41388331	ctcta	41394176	41394180	ctcta
Slycopersicum_v3_LTR_retrotransposon2011	Copia_I	91.45	(90,92]	rve/RVT_2	2	SL3.0ch12	41510107	41514674	-	4568	41510107	41510408	302	41514371	41514674	304	41510104	41510106	cta	41514675	41514677	cta
Slycopersicum_v3_LTR_retrotransposon2012	QUASIMODO_I	84.45	(84,86]	Retrotrans_gag/RVT_1/rve	0	SL3.0ch12	41657024	41670040	+	13017	41657024	41658096	1073	41668954	41670040	1087	41657021	41657023	gac	41670041	41670043	gac
Slycopersicum_v3_LTR_retrotransposon2013	FROGGER_I	84.87	(84,86]	Retrotrans_gag/rve/RVT_2	3	SL3.0ch12	41700215	41704773	+	4559	41700215	41700325	111	41704655	41704773	119	41700212	41700214	aat	41704774	41704776	aat
Slycopersicum_v3_LTR_retrotransposon2014	Copia1-I_DM	91.9	(90,92]	rve	7	SL3.0ch12	41705553	41711115	+	5563	41705553	41706009	457	41710647	41711115	469	41705550	41705552	ata	41711116	41711118	ata
Slycopersicum_v3_LTR_retrotransposon2015	Gypsy62-I_DR	84.14	(84,86]	Retrotrans_gag	0	SL3.0ch12	42001943	42011553	+	9611	42001943	42002579	637	42010920	42011553	634	42001940	42001942	tga	42011554	42011556	tga
Slycopersicum_v3_LTR_retrotransposon2016	unknown	80.32	(80,82]	NA	0	SL3.0ch12	42112783	42121687	+	8905	42112783	42113275	493	42121195	42121687	493	42112780	42112782	atg	42121688	42121690	atg
Slycopersicum_v3_LTR_retrotransposon2017	unknown	78.25	(78,80]	NA	0	SL3.0ch12	42227790	42234269	-	6480	42227790	42228377	588	42233677	42234269	593	42227787	42227789	aaa	42234270	42234272	aaa
Slycopersicum_v3_LTR_retrotransposon2018	unknown	79.28	(78,80]	NA	0	SL3.0ch12	42272281	42280625	.	8345	42272281	42272495	215	42280404	42280625	222	42272278	42272280	aat	42280626	42280628	aat
Slycopersicum_v3_LTR_retrotransposon2019	unknown	80.68	(80,82]	NA	0	SL3.0ch12	42418321	42425446	-	7126	42418321	42418903	583	42424862	42425446	585	42418318	42418320	aaa	42425447	42425449	aaa
Slycopersicum_v3_LTR_retrotransposon2020	unknown	79.87	(78,80]	NA	0	SL3.0ch12	42438897	42455553	.	16657	42438897	42439201	305	42455246	42455553	308	42438894	42438896	tat	42455554	42455556	tat
Slycopersicum_v3_LTR_retrotransposon2021	Gypsy62-I_DR	73.1	(72,74]	NA	0	SL3.0ch12	42475221	42494289	+	19069	42475221	42475606	386	42493896	42494289	394	42475218	42475220	ggt	42494290	42494292	ggt
Slycopersicum_v3_LTR_retrotransposon2022	Gypsy-26-I_DR	90.28	(90,92]	Retrotrans_gag/RVT_1/rve	4	SL3.0ch12	42587191	42598829	+	11639	42587191	42587402	212	42598614	42598829	216	42587188	42587190	tta	42598830	42598832	tta
Slycopersicum_v3_LTR_retrotransposon2023	unknown	82.82	(82,84]	Retrotrans_gag	0	SL3.0ch12	42748140	42754256	+	6117	42748140	42748561	422	42753832	42754256	425	42748137	42748139	tgg	42754257	42754259	tgg
Slycopersicum_v3_LTR_retrotransposon2024	unknown	81.26	(80,82]	NA	0	SL3.0ch12	42796520	42801825	+	5306	42796520	42797513	994	42800828	42801825	998	42796517	42796519	taa	42801826	42801828	taa
Slycopersicum_v3_LTR_retrotransposon2025	unknown	77.28	(76,78]	NA	0	SL3.0ch12	42902160	42909792	+	7633	42902160	42902892	733	42909049	42909792	744	42902157	42902159	caa	42909793	42909795	caa
Slycopersicum_v3_LTR_retrotransposon2026	Gypsy-173_DR-I	80.06	(80,82]	RVT_1/rve	0	SL3.0ch12	42926427	42935626	+	9200	42926427	42927840	1414	42934215	42935626	1412	42926424	42926426	aaa	42935627	42935629	aaa
Slycopersicum_v3_LTR_retrotransposon2027	Copia_I	87.19	(86,88]	rve/RVT_2	0	SL3.0ch12	42994985	43001800	+	6816	42994985	42995663	679	43001126	43001800	675	42994982	42994984	aat	43001801	43001803	aat
Slycopersicum_v3_LTR_retrotransposon2028	Copia_I	96.39	(96,98]	rve/RVT_2	8	SL3.0ch12	43053573	43059080	-	5508	43053573	43053766	194	43058887	43059080	194	43053568	43053572	attct	43059081	43059085	attct
Slycopersicum_v3_LTR_retrotransposon2029	unknown	78.25	(78,80]	Retrotrans_gag	6	SL3.0ch12	43203658	43211115	+	7458	43203658	43204565	908	43210201	43211115	915	43203655	43203657	agt	43211116	43211118	agt
Slycopersicum_v3_LTR_retrotransposon2030	unknown	79.11	(78,80]	NA	0	SL3.0ch12	43378691	43384703	+	6013	43378691	43379274	584	43384124	43384703	580	43378687	43378690	catt	43384704	43384707	catt
Slycopersicum_v3_LTR_retrotransposon2031	Gypsy62-I_DR	82.33	(82,84]	Retrotrans_gag/RVT_1	0	SL3.0ch12	43573741	43581079	-	7339	43573741	43573972	232	43580850	43581079	230	43573738	43573740	gtt	43581080	43581082	gtt
Slycopersicum_v3_LTR_retrotransposon2032	Gypsy-173_DR-I	93.78	(92,94]	Retrotrans_gag/RVT_1/rve	1	SL3.0ch12	43783502	43789664	+	6163	43783502	43784273	772	43788894	43789664	771	43783498	43783501	gaac	43789665	43789668	gaac
Slycopersicum_v3_LTR_retrotransposon2033	Copia1-I_DM	94.03	(94,96]	rve	12	SL3.0ch12	43790882	43796168	-	5287	43790882	43791149	268	43795901	43796168	268	43790879	43790881	tag	43796169	43796171	tag
Slycopersicum_v3_LTR_retrotransposon2034	Gypsy-165-I_DR	85.16	(84,86]	NA	1	SL3.0ch12	43796388	43802491	-	6104	43796388	43796821	434	43802054	43802491	438	43796385	43796387	gga	43802492	43802494	gga
Slycopersicum_v3_LTR_retrotransposon2035	Gypsy69-I_DR	73.79	(72,74]	RVT_1	0	SL3.0ch12	43813824	43818694	+	4871	43813824	43813924	101	43818592	43818694	103	43813821	43813823	aag	43818695	43818697	aag
Slycopersicum_v3_LTR_retrotransposon2036	unknown	79.1	(78,80]	NA	0	SL3.0ch12	43921601	43927320	-	5720	43921601	43922308	708	43926617	43927320	704	43921598	43921600	tcc	43927321	43927323	tcc
Slycopersicum_v3_LTR_retrotransposon2037	Gypsy135-I_DR	95.74	(94,96]	Retrotrans_gag	8	SL3.0ch12	44038503	44045459	+	6957	44038503	44038897	395	44045061	44045459	399	44038500	44038502	ttt	44045460	44045462	ttt
Slycopersicum_v3_LTR_retrotransposon2038	unknown	82.22	(82,84]	NA	0	SL3.0ch12	44057984	44066791	+	8808	44057984	44059734	1751	44065037	44066791	1755	44057981	44057983	tga	44066792	44066794	tga
Slycopersicum_v3_LTR_retrotransposon2039	Gypsy62-I_DR	83.48	(82,84]	RVT_1	0	SL3.0ch12	44080148	44087179	-	7032	44080148	44081026	879	44086296	44087179	884	44080145	44080147	ttg	44087180	44087182	ttg
Slycopersicum_v3_LTR_retrotransposon2040	unknown	81.12	(80,82]	NA	0	SL3.0ch12	44136363	44142755	-	6393	44136363	44137163	801	44141951	44142755	805	44136360	44136362	taa	44142756	44142758	taa
Slycopersicum_v3_LTR_retrotransposon2041	Gypsy62-I_DR	79.13	(78,80]	Retrotrans_gag/RVT_1	0	SL3.0ch12	44264848	44273685	-	8838	44264848	44265162	315	44273365	44273685	321	44264845	44264847	aat	44273686	44273688	aat
Slycopersicum_v3_LTR_retrotransposon2042	unknown	92.95	(92,94]	Retrotrans_gag	3	SL3.0ch12	44442621	44453414	+	10794	44442621	44444218	1598	44451813	44453414	1602	44442617	44442620	accc	44453415	44453418	accc
Slycopersicum_v3_LTR_retrotransposon2043	Gypsy4_I	78.93	(78,80]	NA	0	SL3.0ch12	44617176	44638395	-	21220	44617176	44617882	707	44637692	44638395	704	44617173	44617175	aaa	44638396	44638398	aaa
Slycopersicum_v3_LTR_retrotransposon2044	ZAM_I	83.44	(82,84]	RVT_1	0	SL3.0ch12	44644202	44649306	-	5105	44644202	44644990	789	44648504	44649306	803	44644199	44644201	taa	44649307	44649309	taa
Slycopersicum_v3_LTR_retrotransposon2045	unknown	75.86	(74,76]	NA	0	SL3.0ch12	44808872	44814047	+	5176	44808872	44808980	109	44813932	44814047	116	44808869	44808871	taa	44814048	44814050	taa
Slycopersicum_v3_LTR_retrotransposon2046	Copia_I	85	(84,86]	rve/RVT_2	2	SL3.0ch12	44987928	44992351	-	4424	44987928	44988107	180	44992176	44992351	176	44987925	44987927	ctt	44992352	44992354	ctt
Slycopersicum_v3_LTR_retrotransposon2047	unknown	87.45	(86,88]	NA	1	SL3.0ch12	45051381	45057058	+	5678	45051381	45051651	271	45056795	45057058	264	45051378	45051380	tcc	45057059	45057061	tcc
Slycopersicum_v3_LTR_retrotransposon2048	FROGGER_I	89.08	(88,90]	rve/RVT_2	1	SL3.0ch12	45158730	45163012	-	4283	45158730	45158902	173	45162839	45163012	174	45158727	45158729	gtc	45163013	45163015	gtc
Slycopersicum_v3_LTR_retrotransposon2049	Gypsy45-I_DR	87.91	(86,88]	Retrotrans_gag/rve	2	SL3.0ch12	45192091	45202798	+	10708	45192091	45192669	579	45202221	45202798	578	45192088	45192090	aaa	45202799	45202801	aaa
Slycopersicum_v3_LTR_retrotransposon2050	unknown	80.47	(80,82]	NA	0	SL3.0ch12	45203021	45214301	+	11281	45203021	45203921	901	45213407	45214301	895	45203018	45203020	tct	45214302	45214304	tct
Slycopersicum_v3_LTR_retrotransposon2051	Copia_I	90.13	(90,92]	rve/RVT_2	0	SL3.0ch12	45374415	45379757	+	5343	45374415	45375021	607	45379150	45379757	608	45374410	45374414	ttctt	45379758	45379762	ttctt
Slycopersicum_v3_LTR_retrotransposon2052	Copia1-I_DM	92.69	(92,94]	rve/RVT_2	9	SL3.0ch12	45454120	45460128	-	6009	45454120	45454741	622	45459500	45460128	629	45454117	45454119	caa	45460129	45460131	caa
Slycopersicum_v3_LTR_retrotransposon2053	Gypsy69-I_DR	82.35	(82,84]	RVT_1/rve	0	SL3.0ch12	45491002	45499302	-	8301	45491002	45491205	204	45499103	45499302	200	45490999	45491001	aag	45499303	45499305	aag
Slycopersicum_v3_LTR_retrotransposon2054	unknown	87.18	(86,88]	NA	0	SL3.0ch12	45512276	45518316	+	6041	45512276	45512898	623	45517685	45518316	632	45512273	45512275	aaa	45518317	45518319	aaa
Slycopersicum_v3_LTR_retrotransposon2055	unknown	82.25	(82,84]	Retrotrans_gag	0	SL3.0ch12	45916461	45922179	-	5719	45916461	45916922	462	45921719	45922179	461	45916458	45916460	gtt	45922180	45922182	gtt
Slycopersicum_v3_LTR_retrotransposon2056	Copia_I	78.57	(78,80]	rve/RVT_2	8	SL3.0ch12	46026391	46031343	-	4953	46026391	46026525	135	46031204	46031343	140	46026386	46026390	ttttt	46031344	46031348	ttttt
Slycopersicum_v3_LTR_retrotransposon2057	unknown	96.89	(96,98]	NA	6	SL3.0ch12	46046977	46054993	-	8017	46046977	46047330	354	46054645	46054993	349	46046974	46046976	aat	46054994	46054996	aat
Slycopersicum_v3_LTR_retrotransposon2058	Copia1-I_DM	90.32	(90,92]	rve/RVT_2	0	SL3.0ch12	46222749	46227318	+	4570	46222749	46223027	279	46227042	46227318	277	46222746	46222748	atg	46227319	46227321	atg
Slycopersicum_v3_LTR_retrotransposon2059	unknown	88.4	(88,90]	NA	8	SL3.0ch12	46243763	46259097	-	15335	46243763	46244348	586	46258521	46259097	577	46243760	46243762	gaa	46259098	46259100	gaa
Slycopersicum_v3_LTR_retrotransposon2060	FROGGER_I	100	(98,100]	rve/RVT_2	9	SL3.0ch12	46277039	46284973	-	7935	46277039	46277189	151	46284823	46284973	151	46277036	46277038	cat	46284974	46284976	cat
Slycopersicum_v3_LTR_retrotransposon2061	Copia1-I_DM	87.95	(86,88]	rve/RVT_2	2	SL3.0ch12	46319379	46323865	-	4487	46319379	46319602	224	46323646	46323865	220	46319375	46319378	ttta	46323866	46323869	ttta
Slycopersicum_v3_LTR_retrotransposon2062	Copia1-I_DM	87.44	(86,88]	NA	0	SL3.0ch12	46388042	46392429	+	4388	46388042	46388248	207	46392230	46392429	200	46388039	46388041	tca	46392430	46392432	tca
Slycopersicum_v3_LTR_retrotransposon2063	Copia_I	92.87	(92,94]	rve/RVT_2	1	SL3.0ch12	46400125	46406114	-	5990	46400125	46400586	462	46405652	46406114	463	46400122	46400124	ata	46406115	46406117	ata
Slycopersicum_v3_LTR_retrotransposon2064	Gypsy62-I_DR	78.9	(78,80]	Retrotrans_gag/RVT_1/rve	11	SL3.0ch12	46512582	46542759	+	30178	46512582	46513183	602	46542171	46542759	589	46512579	46512581	aat	46542760	46542762	aat
Slycopersicum_v3_LTR_retrotransposon2065	unknown	96.36	(96,98]	NA	6	SL3.0ch12	46670276	46678774	+	8499	46670276	46670571	296	46678473	46678774	302	46670273	46670275	ctt	46678775	46678777	ctt
Slycopersicum_v3_LTR_retrotransposon2066	Gypsy-173_DR-I	86.58	(86,88]	RVT_1	0	SL3.0ch12	46680755	46689236	-	8482	46680755	46681067	313	46688927	46689236	310	46680752	46680754	aag	46689237	46689239	aag
Slycopersicum_v3_LTR_retrotransposon2067	unknown	90.43	(90,92]	NA	0	SL3.0ch12	46758783	46763743	-	4961	46758783	46759064	282	46763465	46763743	279	46758780	46758782	tca	46763744	46763746	tca
Slycopersicum_v3_LTR_retrotransposon2068	Copia_I	90.31	(90,92]	Retrotrans_gag/rve/RVT_2	2	SL3.0ch12	46770972	46775915	+	4944	46770972	46771191	220	46775689	46775915	227	46770969	46770971	agt	46775916	46775918	agt
Slycopersicum_v3_LTR_retrotransposon2069	Gypsy-173_DR-I	94.66	(94,96]	RVT_1/rve	3	SL3.0ch12	46839264	46844638	+	5375	46839264	46839694	431	46844208	46844638	431	46839259	46839263	tcctc	46844639	46844643	tcctc
Slycopersicum_v3_LTR_retrotransposon2070	FROGGER_I	98.93	(98,100]	Retrotrans_gag/rve/RVT_2	14	SL3.0ch12	46849687	46854409	-	4723	46849687	46849873	187	46854223	46854409	187	46849683	46849686	taag	46854410	46854413	taag
Slycopersicum_v3_LTR_retrotransposon2071	Gypsy-173_DR-I	83.84	(82,84]	Retrotrans_gag/RVT_1	1	SL3.0ch12	46926442	46933921	-	7480	46926442	46926994	553	46933365	46933921	557	46926439	46926441	tcc	46933922	46933924	tcc
Slycopersicum_v3_LTR_retrotransposon2072	FROGGER_I	97.35	(96,98]	RVT_2	8	SL3.0ch12	46945183	46953050	+	7868	46945183	46945749	567	46952488	46953050	563	46945180	46945182	att	46953051	46953053	att
Slycopersicum_v3_LTR_retrotransposon2073	Copia_I	88.83	(88,90]	rve/RVT_2	2	SL3.0ch12	47059361	47063845	+	4485	47059361	47059541	181	47063658	47063845	188	47059358	47059360	tga	47063846	47063848	tga
Slycopersicum_v3_LTR_retrotransposon2074	unknown	86.55	(86,88]	NA	0	SL3.0ch12	47087424	47093567	+	6144	47087424	47088702	1279	47092289	47093567	1279	47087421	47087423	atc	47093568	47093570	atc
Slycopersicum_v3_LTR_retrotransposon2075	unknown	84.89	(84,86]	NA	0	SL3.0ch12	47244778	47250430	+	5653	47244778	47245002	225	47250206	47250430	225	47244775	47244777	ctt	47250431	47250433	ctt
Slycopersicum_v3_LTR_retrotransposon2076	Gypsy-173_DR-I	88.06	(88,90]	RVT_1	1	SL3.0ch12	47356997	47363240	-	6244	47356997	47357812	816	47362420	47363240	821	47356994	47356996	tta	47363241	47363243	tta
Slycopersicum_v3_LTR_retrotransposon2077	Copia_I	95.05	(94,96]	rve/RVT_2	2	SL3.0ch12	47410819	47415261	+	4443	47410819	47411020	202	47415061	47415261	201	47410816	47410818	tta	47415262	47415264	tta
[truncated: 3,855 more rows]
