# Supplementary material for: Environmental and epigenetic regulation of Rider retrotransposons in tomato
Source: PLoS Genet. 2019 Sep 16;15(9):e1008370. doi: 10.1371/journal.pgen.1008370 (PMC6762207; doi:10.1371/journal.pgen.1008370)
Supplement: S2 Table — (XLSX) [file pgen.1008370.s011.xlsx]

## Sheet: Table_S2
Table S2
	Rider_01_6	Rider_10_4	Rider_10_9	Rider_04_2	Rider_09_5	Rider_08_1	Rider_01_5	Rider_07_1	Rider_10_2	Rider_07_3	Rider_04_1	Rider_05_3	Rider_01_9	Rider_01_10	Rider_01_11	Rider_01_17	Rider_08_4	Rider_01_12	Rider_07_7	Rider_03_1	Rider_05_4	Rider_01_7	Rider_10_8	Rider_09_4	Rider_01_1	Rider_08_2	Rider_08_6	Rider_10_1	Rider_07_2	Rider_01_16	Rider_12_1	Rider_02_2	Rider_02_4	Rider_05_5	Rider_08_3	Rider_10_12	Rider_10_6	Rider_10_13	Rider_03_3	Rider_09_1	Rider_02_3	Rider_05_2	Rider_10_3	Rider_01_8	Rider_02_5	Rider_03_2	Rider_01_18	Rider_01_3	Rider_05_1
Rider_01_6		0.053	0.067	0.058	0.053	0.057	0.064	0.051	0.049	0.054	0.044	0.07	0.067	0.064	0.067	0.054	0.045	0.045	0.053	0.044	0.047	0.051	0.068	0.046	0.046	0.042	0.044	0.046	0.043	0.046	0.044	0.043	0.044	0.044	0.043	0.043	0.044	0.042	0.041	0.042	0.044	0.044	0.041	0.045	0.043	0.046	0.042	0.046	0.048
Rider_10_4	0.053		0.077	0.067	0.062	0.066	0.073	0.06	0.059	0.064	0.054	0.08	0.076	0.073	0.076	0.064	0.055	0.055	0.062	0.054	0.056	0.061	0.077	0.056	0.056	0.052	0.053	0.056	0.052	0.055	0.053	0.053	0.053	0.053	0.053	0.053	0.053	0.052	0.051	0.051	0.054	0.053	0.051	0.055	0.053	0.056	0.051	0.056	0.057
Rider_10_9	0.067	0.077		0.077	0.072	0.076	0.083	0.07	0.069	0.074	0.064	0.09	0.086	0.083	0.086	0.074	0.065	0.065	0.072	0.064	0.066	0.071	0.087	0.066	0.066	0.062	0.063	0.066	0.062	0.065	0.063	0.063	0.063	0.063	0.063	0.063	0.063	0.062	0.061	0.061	0.064	0.063	0.061	0.065	0.063	0.066	0.061	0.066	0.067
Rider_04_2	0.058	0.067	0.077		0.054	0.061	0.071	0.058	0.056	0.061	0.051	0.078	0.074	0.071	0.074	0.061	0.052	0.052	0.06	0.051	0.054	0.059	0.075	0.053	0.053	0.05	0.051	0.053	0.05	0.053	0.051	0.051	0.051	0.051	0.05	0.05	0.051	0.049	0.048	0.049	0.051	0.051	0.048	0.053	0.05	0.053	0.049	0.053	0.055
Rider_09_5	0.053	0.062	0.072	0.054		0.056	0.066	0.053	0.051	0.056	0.047	0.073	0.069	0.066	0.069	0.057	0.047	0.047	0.055	0.046	0.049	0.054	0.07	0.049	0.048	0.045	0.046	0.048	0.045	0.048	0.046	0.046	0.046	0.046	0.046	0.045	0.046	0.045	0.044	0.044	0.046	0.046	0.043	0.048	0.045	0.048	0.044	0.049	0.05
Rider_08_1	0.057	0.066	0.076	0.061	0.056		0.07	0.057	0.055	0.06	0.05	0.076	0.072	0.07	0.072	0.06	0.051	0.051	0.059	0.05	0.052	0.057	0.074	0.052	0.052	0.048	0.05	0.052	0.049	0.051	0.05	0.049	0.049	0.049	0.049	0.049	0.049	0.048	0.047	0.047	0.05	0.049	0.047	0.051	0.049	0.052	0.047	0.052	0.054
Rider_01_5	0.064	0.073	0.083	0.071	0.066	0.07		0.058	0.056	0.062	0.053	0.082	0.078	0.075	0.078	0.066	0.057	0.057	0.064	0.056	0.058	0.063	0.079	0.058	0.058	0.054	0.055	0.058	0.054	0.057	0.055	0.055	0.055	0.055	0.055	0.055	0.055	0.054	0.053	0.053	0.056	0.055	0.053	0.057	0.055	0.058	0.053	0.058	0.059
Rider_07_1	0.051	0.06	0.07	0.058	0.053	0.057	0.058		0.037	0.048	0.04	0.069	0.065	0.063	0.065	0.053	0.044	0.044	0.052	0.043	0.045	0.05	0.067	0.045	0.045	0.041	0.043	0.045	0.041	0.044	0.042	0.042	0.042	0.042	0.042	0.042	0.042	0.041	0.04	0.04	0.043	0.042	0.04	0.044	0.042	0.045	0.04	0.045	0.046
Rider_10_2	0.049	0.059	0.069	0.056	0.051	0.055	0.056	0.037		0.046	0.038	0.067	0.063	0.061	0.063	0.051	0.042	0.042	0.05	0.041	0.043	0.048	0.065	0.043	0.043	0.039	0.041	0.043	0.039	0.042	0.041	0.04	0.04	0.04	0.04	0.04	0.04	0.039	0.038	0.038	0.041	0.04	0.038	0.042	0.04	0.043	0.038	0.043	0.044
Rider_07_3	0.054	0.064	0.074	0.061	0.056	0.06	0.062	0.048	0.046		0.044	0.072	0.068	0.066	0.068	0.056	0.047	0.047	0.055	0.046	0.048	0.053	0.07	0.048	0.048	0.044	0.046	0.048	0.045	0.047	0.046	0.045	0.045	0.046	0.045	0.045	0.045	0.044	0.043	0.043	0.046	0.045	0.043	0.047	0.045	0.048	0.044	0.048	0.05
Rider_04_1	0.044	0.054	0.064	0.051	0.047	0.05	0.053	0.04	0.038	0.044		0.062	0.058	0.056	0.059	0.046	0.037	0.037	0.045	0.036	0.039	0.043	0.06	0.038	0.038	0.034	0.036	0.038	0.035	0.038	0.036	0.035	0.036	0.036	0.035	0.035	0.035	0.034	0.033	0.033	0.036	0.035	0.033	0.037	0.035	0.038	0.034	0.038	0.04
Rider_05_3	0.07	0.08	0.09	0.078	0.073	0.076	0.082	0.069	0.067	0.072	0.062		0.084	0.081	0.084	0.072	0.062	0.062	0.07	0.061	0.064	0.069	0.085	0.064	0.063	0.06	0.061	0.063	0.06	0.063	0.061	0.061	0.061	0.061	0.061	0.06	0.061	0.06	0.059	0.059	0.061	0.061	0.058	0.063	0.06	0.063	0.059	0.064	0.065
Rider_01_9	0.067	0.076	0.086	0.074	0.069	0.072	0.078	0.065	0.063	0.068	0.058	0.084		0.037	0.039	0.063	0.056	0.057	0.065	0.056	0.058	0.064	0.081	0.059	0.059	0.055	0.057	0.059	0.055	0.058	0.057	0.056	0.056	0.056	0.056	0.056	0.056	0.055	0.054	0.054	0.057	0.056	0.054	0.058	0.056	0.059	0.054	0.059	0.06
Rider_01_10	0.064	0.073	0.083	0.071	0.066	0.07	0.075	0.063	0.061	0.066	0.056	0.081	0.037		0.031	0.06	0.054	0.054	0.062	0.053	0.056	0.062	0.078	0.056	0.056	0.053	0.054	0.056	0.053	0.056	0.054	0.054	0.054	0.054	0.053	0.053	0.054	0.052	0.051	0.052	0.054	0.054	0.051	0.056	0.053	0.056	0.052	0.056	0.058
Rider_01_11	0.067	0.076	0.086	0.074	0.069	0.072	0.078	0.065	0.063	0.068	0.059	0.084	0.039	0.031		0.063	0.056	0.057	0.065	0.056	0.058	0.064	0.081	0.059	0.059	0.055	0.057	0.059	0.055	0.058	0.057	0.056	0.056	0.056	0.056	0.056	0.056	0.055	0.054	0.054	0.057	0.056	0.054	0.058	0.056	0.059	0.054	0.059	0.06
Rider_01_17	0.054	0.064	0.074	0.061	0.057	0.06	0.066	0.053	0.051	0.056	0.046	0.072	0.063	0.06	0.063		0.044	0.045	0.053	0.044	0.046	0.052	0.068	0.047	0.047	0.043	0.044	0.047	0.043	0.046	0.044	0.044	0.044	0.044	0.044	0.044	0.044	0.043	0.042	0.042	0.045	0.044	0.042	0.046	0.044	0.047	0.042	0.047	0.048
Rider_08_4	0.045	0.055	0.065	0.052	0.047	0.051	0.057	0.044	0.042	0.047	0.037	0.062	0.056	0.054	0.056	0.044		0.036	0.043	0.035	0.037	0.043	0.059	0.038	0.038	0.034	0.035	0.038	0.034	0.037	0.035	0.035	0.035	0.035	0.035	0.035	0.035	0.034	0.033	0.033	0.036	0.035	0.033	0.037	0.034	0.037	0.033	0.038	0.039
Rider_01_12	0.045	0.055	0.065	0.052	0.047	0.051	0.057	0.044	0.042	0.047	0.037	0.062	0.057	0.054	0.057	0.045	0.036		0.038	0.032	0.036	0.043	0.059	0.038	0.038	0.034	0.035	0.038	0.034	0.037	0.035	0.035	0.035	0.035	0.035	0.035	0.035	0.034	0.033	0.033	0.036	0.035	0.033	0.037	0.034	0.037	0.033	0.038	0.039
Rider_07_7	0.053	0.062	0.072	0.06	0.055	0.059	0.064	0.052	0.05	0.055	0.045	0.07	0.065	0.062	0.065	0.053	0.043	0.038		0.04	0.043	0.051	0.067	0.045	0.045	0.042	0.043	0.045	0.042	0.045	0.043	0.043	0.043	0.043	0.042	0.042	0.043	0.041	0.04	0.041	0.043	0.043	0.04	0.045	0.042	0.045	0.041	0.045	0.047
Rider_03_1	0.044	0.054	0.064	0.051	0.046	0.05	0.056	0.043	0.041	0.046	0.036	0.061	0.056	0.053	0.056	0.044	0.035	0.032	0.04		0.035	0.042	0.058	0.037	0.036	0.033	0.034	0.036	0.033	0.036	0.034	0.034	0.034	0.034	0.034	0.033	0.034	0.033	0.032	0.032	0.034	0.034	0.031	0.036	0.033	0.036	0.032	0.037	0.038
Rider_05_4	0.047	0.056	0.066	0.054	0.049	0.052	0.058	0.045	0.043	0.048	0.039	0.064	0.058	0.056	0.058	0.046	0.037	0.036	0.043	0.035		0.044	0.061	0.039	0.039	0.035	0.037	0.039	0.035	0.038	0.037	0.036	0.036	0.036	0.036	0.036	0.036	0.035	0.034	0.034	0.037	0.036	0.034	0.038	0.036	0.039	0.034	0.039	0.04
Rider_01_7	0.051	0.061	0.071	0.059	0.054	0.057	0.063	0.05	0.048	0.053	0.043	0.069	0.064	0.062	0.064	0.052	0.043	0.043	0.051	0.042	0.044		0.062	0.042	0.043	0.039	0.041	0.043	0.04	0.043	0.041	0.04	0.041	0.041	0.04	0.04	0.041	0.039	0.038	0.039	0.041	0.041	0.038	0.042	0.04	0.043	0.039	0.043	0.045
Rider_10_8	0.068	0.077	0.087	0.075	0.07	0.074	0.079	0.067	0.065	0.07	0.06	0.085	0.081	0.078	0.081	0.068	0.059	0.059	0.067	0.058	0.061	0.062		0.058	0.06	0.056	0.057	0.06	0.056	0.059	0.057	0.057	0.057	0.057	0.057	0.057	0.057	0.056	0.055	0.055	0.058	0.057	0.055	0.059	0.056	0.059	0.055	0.06	0.061
Rider_09_4	0.046	0.056	0.066	0.053	0.049	0.052	0.058	0.045	0.043	0.048	0.038	0.064	0.059	0.056	0.059	0.047	0.038	0.038	0.045	0.037	0.039	0.042	0.058		0.038	0.034	0.036	0.038	0.034	0.037	0.036	0.035	0.035	0.035	0.035	0.035	0.035	0.034	0.033	0.033	0.036	0.035	0.033	0.037	0.035	0.038	0.033	0.038	0.04
Rider_01_1	0.046	0.056	0.066	0.053	0.048	0.052	0.058	0.045	0.043	0.048	0.038	0.063	0.059	0.056	0.059	0.047	0.038	0.038	0.045	0.036	0.039	0.043	0.06	0.038		0.013	0.014	0.017	0.014	0.018	0.017	0.016	0.016	0.016	0.016	0.016	0.016	0.015	0.014	0.014	0.017	0.016	0.014	0.02	0.017	0.02	0.017	0.025	0.026
Rider_08_2	0.042	0.052	0.062	0.05	0.045	0.048	0.054	0.041	0.039	0.044	0.034	0.06	0.055	0.053	0.055	0.043	0.034	0.034	0.042	0.033	0.035	0.039	0.056	0.034	0.013		0.01	0.012	0.011	0.015	0.013	0.013	0.013	0.013	0.012	0.012	0.013	0.011	0.01	0.011	0.013	0.013	0.01	0.016	0.013	0.016	0.013	0.021	0.022
Rider_08_6	0.044	0.053	0.063	0.051	0.046	0.05	0.055	0.043	0.041	0.046	0.036	0.061	0.057	0.054	0.057	0.044	0.035	0.035	0.043	0.034	0.037	0.041	0.057	0.036	0.014	0.01		0.01	0.012	0.016	0.015	0.014	0.014	0.014	0.014	0.014	0.014	0.013	0.012	0.012	0.015	0.014	0.012	0.017	0.015	0.018	0.015	0.022	0.024
Rider_10_1	0.046	0.056	0.066	0.053	0.048	0.052	0.058	0.045	0.043	0.048	0.038	0.063	0.059	0.056	0.059	0.047	0.038	0.038	0.045	0.036	0.039	0.043	0.06	0.038	0.017	0.012	0.01		0.014	0.018	0.017	0.016	0.016	0.016	0.016	0.016	0.016	0.015	0.014	0.014	0.017	0.016	0.014	0.02	0.017	0.02	0.017	0.025	0.026
Rider_07_2	0.043	0.052	0.062	0.05	0.045	0.049	0.054	0.041	0.039	0.045	0.035	0.06	0.055	0.053	0.055	0.043	0.034	0.034	0.042	0.033	0.035	0.04	0.056	0.034	0.014	0.011	0.012	0.014		0.015	0.013	0.013	0.013	0.013	0.013	0.013	0.013	0.012	0.011	0.011	0.014	0.013	0.011	0.016	0.014	0.017	0.014	0.021	0.023
Rider_01_16	0.046	0.055	0.065	0.053	0.048	0.051	0.057	0.044	0.042	0.047	0.038	0.063	0.058	0.056	0.058	0.046	0.037	0.037	0.045	0.036	0.038	0.043	0.059	0.037	0.018	0.015	0.016	0.018	0.015		0.008	0.011	0.011	0.011	0.011	0.01	0.011	0.01	0.009	0.009	0.013	0.013	0.012	0.019	0.017	0.02	0.016	0.024	0.025
Rider_12_1	0.044	0.053	0.063	0.051	0.046	0.05	0.055	0.042	0.041	0.046	0.036	0.061	0.057	0.054	0.057	0.044	0.035	0.035	0.043	0.034	0.037	0.041	0.057	0.036	0.017	0.013	0.015	0.017	0.013	0.008		0.009	0.009	0.009	0.009	0.009	0.009	0.008	0.007	0.007	0.011	0.011	0.01	0.017	0.015	0.018	0.015	0.022	0.024
Rider_02_2	0.043	0.053	0.063	0.051	0.046	0.049	0.055	0.042	0.04	0.045	0.035	0.061	0.056	0.054	0.056	0.044	0.035	0.035	0.043	0.034	0.036	0.04	0.057	0.035	0.016	0.013	0.014	0.016	0.013	0.011	0.009		0.001	0.001	0.001	0	0.001	0.001	0.007	0.007	0.011	0.01	0.009	0.017	0.014	0.017	0.014	0.022	0.023
Rider_02_4	0.044	0.053	0.063	0.051	0.046	0.049	0.055	0.042	0.04	0.045	0.036	0.061	0.056	0.054	0.056	0.044	0.035	0.035	0.043	0.034	0.036	0.041	0.057	0.035	0.016	0.013	0.014	0.016	0.013	0.011	0.009	0.001		0	0	0	0.001	0.001	0.007	0.007	0.011	0.01	0.01	0.017	0.015	0.018	0.014	0.022	0.023
Rider_05_5	0.044	0.053	0.063	0.051	0.046	0.049	0.055	0.042	0.04	0.046	0.036	0.061	0.056	0.054	0.056	0.044	0.035	0.035	0.043	0.034	0.036	0.041	0.057	0.035	0.016	0.013	0.014	0.016	0.013	0.011	0.009	0.001	0		0	0	0.001	0.001	0.007	0.007	0.011	0.011	0.01	0.017	0.015	0.018	0.015	0.022	0.023
Rider_08_3	0.043	0.053	0.063	0.05	0.046	0.049	0.055	0.042	0.04	0.045	0.035	0.061	0.056	0.053	0.056	0.044	0.035	0.035	0.042	0.034	0.036	0.04	0.057	0.035	0.016	0.012	0.014	0.016	0.013	0.011	0.009	0.001	0	0		0	0.001	0.001	0.007	0.007	0.011	0.01	0.009	0.017	0.014	0.017	0.014	0.022	0.023
Rider_10_12	0.043	0.053	0.063	0.05	0.045	0.049	0.055	0.042	0.04	0.045	0.035	0.06	0.056	0.053	0.056	0.044	0.035	0.035	0.042	0.033	0.036	0.04	0.057	0.035	0.016	0.012	0.014	0.016	0.013	0.01	0.009	0	0	0	0		0	0.001	0.007	0.007	0.011	0.01	0.009	0.017	0.014	0.017	0.014	0.022	0.023
Rider_10_6	0.044	0.053	0.063	0.051	0.046	0.049	0.055	0.042	0.04	0.045	0.035	0.061	0.056	0.054	0.056	0.044	0.035	0.035	0.043	0.034	0.036	0.041	0.057	0.035	0.016	0.013	0.014	0.016	0.013	0.011	0.009	0.001	0.001	0.001	0.001	0		0.001	0.007	0.007	0.011	0.01	0.01	0.017	0.015	0.018	0.014	0.022	0.023
Rider_10_13	0.042	0.052	0.062	0.049	0.045	0.048	0.054	0.041	0.039	0.044	0.034	0.06	0.055	0.052	0.055	0.043	0.034	0.034	0.041	0.033	0.035	0.039	0.056	0.034	0.015	0.011	0.013	0.015	0.012	0.01	0.008	0.001	0.001	0.001	0.001	0.001	0.001		0.006	0.006	0.01	0.009	0.008	0.016	0.013	0.016	0.013	0.021	0.022
Rider_03_3	0.041	0.051	0.061	0.048	0.044	0.047	0.053	0.04	0.038	0.043	0.033	0.059	0.054	0.051	0.054	0.042	0.033	0.033	0.04	0.032	0.034	0.038	0.055	0.033	0.014	0.01	0.012	0.014	0.011	0.009	0.007	0.007	0.007	0.007	0.007	0.007	0.007	0.006		0.002	0.009	0.008	0.007	0.015	0.012	0.015	0.012	0.02	0.021
Rider_09_1	0.042	0.051	0.061	0.049	0.044	0.047	0.053	0.04	0.038	0.043	0.033	0.059	0.054	0.052	0.054	0.042	0.033	0.033	0.041	0.032	0.034	0.039	0.055	0.033	0.014	0.011	0.012	0.014	0.011	0.009	0.007	0.007	0.007	0.007	0.007	0.007	0.007	0.006	0.002		0.009	0.008	0.008	0.015	0.013	0.016	0.012	0.02	0.021
Rider_02_3	0.044	0.054	0.064	0.051	0.046	0.05	0.056	0.043	0.041	0.046	0.036	0.061	0.057	0.054	0.057	0.045	0.036	0.036	0.043	0.034	0.037	0.041	0.058	0.036	0.017	0.013	0.015	0.017	0.014	0.013	0.011	0.011	0.011	0.011	0.011	0.011	0.011	0.01	0.009	0.009		0.01	0.01	0.018	0.015	0.018	0.015	0.023	0.024
Rider_05_2	0.044	0.053	0.063	0.051	0.046	0.049	0.055	0.042	0.04	0.045	0.035	0.061	0.056	0.054	0.056	0.044	0.035	0.035	0.043	0.034	0.036	0.041	0.057	0.035	0.016	0.013	0.014	0.016	0.013	0.013	0.011	0.01	0.01	0.011	0.01	0.01	0.01	0.009	0.008	0.008	0.01		0.01	0.017	0.015	0.018	0.014	0.022	0.023
Rider_10_3	0.041	0.051	0.061	0.048	0.043	0.047	0.053	0.04	0.038	0.043	0.033	0.058	0.054	0.051	0.054	0.042	0.033	0.033	0.04	0.031	0.034	0.038	0.055	0.033	0.014	0.01	0.012	0.014	0.011	0.012	0.01	0.009	0.01	0.01	0.009	0.009	0.01	0.008	0.007	0.008	0.01	0.01		0.015	0.012	0.015	0.012	0.02	0.021
Rider_01_8	0.045	0.055	0.065	0.053	0.048	0.051	0.057	0.044	0.042	0.047	0.037	0.063	0.058	0.056	0.058	0.046	0.037	0.037	0.045	0.036	0.038	0.042	0.059	0.037	0.02	0.016	0.017	0.02	0.016	0.019	0.017	0.017	0.017	0.017	0.017	0.017	0.017	0.016	0.015	0.015	0.018	0.017	0.015		0.015	0.019	0.016	0.024	0.025
Rider_02_5	0.043	0.053	0.063	0.05	0.045	0.049	0.055	0.042	0.04	0.045	0.035	0.06	0.056	0.053	0.056	0.044	0.034	0.034	0.042	0.033	0.036	0.04	0.056	0.035	0.017	0.013	0.015	0.017	0.014	0.017	0.015	0.014	0.015	0.015	0.014	0.014	0.015	0.013	0.012	0.013	0.015	0.015	0.012	0.015		0.016	0.014	0.022	0.023
Rider_03_2	0.046	0.056	0.066	0.053	0.048	0.052	0.058	0.045	0.043	0.048	0.038	0.063	0.059	0.056	0.059	0.047	0.037	0.037	0.045	0.036	0.039	0.043	0.059	0.038	0.02	0.016	0.018	0.02	0.017	0.02	0.018	0.017	0.018	0.018	0.017	0.017	0.018	0.016	0.015	0.016	0.018	0.018	0.015	0.019	0.016		0.017	0.025	0.026
Rider_01_18	0.042	0.051	0.061	0.049	0.044	0.047	0.053	0.04	0.038	0.044	0.034	0.059	0.054	0.052	0.054	0.042	0.033	0.033	0.041	0.032	0.034	0.039	0.055	0.033	0.017	0.013	0.015	0.017	0.014	0.016	0.015	0.014	0.014	0.015	0.014	0.014	0.014	0.013	0.012	0.012	0.015	0.014	0.012	0.016	0.014	0.017		0.02	0.021
Rider_01_3	0.046	0.056	0.066	0.053	0.049	0.052	0.058	0.045	0.043	0.048	0.038	0.064	0.059	0.056	0.059	0.047	0.038	0.038	0.045	0.037	0.039	0.043	0.06	0.038	0.025	0.021	0.022	0.025	0.021	0.024	0.022	0.022	0.022	0.022	0.022	0.022	0.022	0.021	0.02	0.02	0.023	0.022	0.02	0.024	0.022	0.025	0.02		0.023
Rider_05_1	0.048	0.057	0.067	0.055	0.05	0.054	0.059	0.046	0.044	0.05	0.04	0.065	0.06	0.058	0.06	0.048	0.039	0.039	0.047	0.038	0.04	0.045	0.061	0.04	0.026	0.022	0.024	0.026	0.023	0.025	0.024	0.023	0.023	0.023	0.023	0.023	0.023	0.022	0.021	0.021	0.024	0.023	0.021	0.025	0.023	0.026	0.021	0.023
Rider_06_2	0.04	0.05	0.06	0.048	0.043	0.046	0.052	0.039	0.037	0.042	0.032	0.058	0.053	0.051	0.053	0.041	0.032	0.032	0.04	0.031	0.033	0.037	0.054	0.032	0.019	0.015	0.016	0.019	0.015	0.018	0.016	0.016	0.016	0.016	0.016	0.016	0.016	0.015	0.014	0.014	0.017	0.016	0.014	0.018	0.016	0.019	0.014	0.016	0.015
Rider_12_2	0.041	0.051	0.061	0.049	0.044	0.047	0.053	0.04	0.038	0.043	0.033	0.059	0.054	0.052	0.054	0.042	0.033	0.033	0.041	0.032	0.034	0.038	0.055	0.033	0.021	0.017	0.019	0.021	0.018	0.021	0.019	0.018	0.019	0.019	0.018	0.018	0.018	0.017	0.016	0.016	0.019	0.018	0.016	0.02	0.018	0.021	0.017	0.021	0.023
Rider_07_8	0.043	0.052	0.062	0.05	0.045	0.048	0.054	0.041	0.039	0.044	0.034	0.06	0.055	0.053	0.055	0.043	0.034	0.034	0.042	0.033	0.035	0.04	0.056	0.034	0.03	0.026	0.028	0.03	0.027	0.03	0.028	0.027	0.028	0.028	0.027	0.027	0.028	0.026	0.025	0.026	0.028	0.028	0.025	0.029	0.027	0.03	0.026	0.03	0.032
Rider_02_1	0.043	0.052	0.062	0.05	0.045	0.049	0.054	0.042	0.04	0.045	0.035	0.06	0.056	0.053	0.056	0.044	0.034	0.034	0.042	0.033	0.036	0.04	0.056	0.035	0.032	0.029	0.03	0.032	0.029	0.032	0.03	0.03	0.03	0.03	0.03	0.029	0.03	0.028	0.027	0.028	0.03	0.03	0.027	0.032	0.029	0.032	0.028	0.033	0.034
Rider_09_3	0.05	0.06	0.07	0.057	0.052	0.056	0.062	0.049	0.047	0.052	0.042	0.067	0.063	0.06	0.063	0.051	0.042	0.042	0.049	0.04	0.043	0.047	0.064	0.042	0.04	0.037	0.038	0.04	0.037	0.04	0.038	0.038	0.038	0.038	0.038	0.037	0.038	0.037	0.036	0.036	0.038	0.038	0.035	0.04	0.037	0.04	0.036	0.041	0.042
Rider_01_14	0.045	0.054	0.064	0.052	0.047	0.051	0.056	0.043	0.042	0.047	0.037	0.062	0.057	0.055	0.058	0.045	0.036	0.036	0.044	0.035	0.038	0.042	0.058	0.037	0.035	0.032	0.033	0.035	0.032	0.035	0.033	0.033	0.033	0.033	0.033	0.032	0.033	0.031	0.03	0.031	0.033	0.033	0.03	0.035	0.032	0.035	0.031	0.036	0.037
Rider_01_15	0.06	0.069	0.079	0.067	0.062	0.066	0.071	0.059	0.057	0.062	0.052	0.077	0.073	0.07	0.073	0.06	0.051	0.051	0.059	0.05	0.053	0.057	0.073	0.052	0.05	0.047	0.048	0.05	0.047	0.05	0.048	0.048	0.048	0.048	0.048	0.048	0.048	0.047	0.046	0.046	0.049	0.048	0.046	0.05	0.047	0.05	0.046	0.051	0.052
Rider_07_9	0.052	0.061	0.071	0.059	0.054	0.058	0.063	0.05	0.048	0.054	0.044	0.069	0.064	0.062	0.064	0.052	0.043	0.043	0.051	0.042	0.044	0.049	0.065	0.044	0.042	0.038	0.04	0.042	0.039	0.042	0.04	0.039	0.04	0.04	0.039	0.039	0.04	0.038	0.037	0.038	0.04	0.04	0.037	0.042	0.039	0.042	0.038	0.042	0.044
Rider_10_11	0.049	0.058	0.068	0.056	0.051	0.055	0.06	0.047	0.046	0.051	0.041	0.066	0.062	0.059	0.062	0.049	0.04	0.04	0.048	0.039	0.042	0.046	0.062	0.041	0.039	0.036	0.037	0.039	0.036	0.039	0.037	0.037	0.037	0.037	0.037	0.036	0.037	0.036	0.035	0.035	0.037	0.037	0.034	0.039	0.036	0.039	0.035	0.04	0.041
Rider_07_9	0.046	0.056	0.065	0.053	0.048	0.052	0.057	0.045	0.043	0.048	0.038	0.063	0.059	0.056	0.059	0.047	0.037	0.037	0.045	0.036	0.039	0.043	0.059	0.038	0.037	0.033	0.034	0.037	0.033	0.036	0.034	0.034	0.034	0.034	0.034	0.034	0.034	0.033	0.032	0.032	0.035	0.034	0.032	0.036	0.034	0.036	0.032	0.037	0.038
Rider_10_10	0.056	0.066	0.076	0.064	0.059	0.062	0.068	0.055	0.053	0.058	0.048	0.074	0.069	0.067	0.069	0.057	0.048	0.048	0.056	0.047	0.049	0.053	0.07	0.048	0.047	0.043	0.045	0.047	0.044	0.046	0.045	0.044	0.044	0.044	0.044	0.044	0.044	0.043	0.042	0.042	0.045	0.044	0.042	0.046	0.044	0.047	0.042	0.047	0.049
Rider_07_5	0.046	0.055	0.065	0.053	0.048	0.051	0.057	0.044	0.042	0.047	0.038	0.063	0.058	0.056	0.058	0.046	0.037	0.037	0.045	0.036	0.038	0.043	0.059	0.037	0.036	0.032	0.034	0.036	0.033	0.035	0.034	0.033	0.033	0.034	0.033	0.033	0.033	0.032	0.031	0.031	0.034	0.033	0.031	0.035	0.033	0.036	0.032	0.036	0.038
Rider_01_2	0.049	0.058	0.068	0.056	0.051	0.055	0.06	0.047	0.046	0.051	0.041	0.066	0.061	0.059	0.061	0.049	0.04	0.04	0.048	0.039	0.041	0.046	0.062	0.041	0.039	0.036	0.037	0.039	0.036	0.039	0.037	0.037	0.037	0.037	0.037	0.037	0.037	0.036	0.035	0.035	0.037	0.037	0.034	0.039	0.036	0.039	0.035	0.04	0.041
Rider_01_19	0.044	0.053	0.063	0.051	0.046	0.05	0.055	0.042	0.04	0.046	0.036	0.061	0.056	0.054	0.056	0.044	0.035	0.035	0.043	0.034	0.036	0.041	0.057	0.035	0.034	0.031	0.032	0.034	0.031	0.034	0.032	0.032	0.032	0.032	0.032	0.031	0.032	0.03	0.029	0.03	0.032	0.032	0.029	0.034	0.031	0.034	0.03	0.035	0.036
Rider_01_4	0.052	0.062	0.072	0.059	0.054	0.058	0.064	0.051	0.049	0.054	0.044	0.069	0.065	0.062	0.065	0.053	0.044	0.044	0.051	0.042	0.045	0.049	0.066	0.044	0.043	0.039	0.041	0.043	0.039	0.042	0.041	0.04	0.04	0.04	0.04	0.04	0.04	0.039	0.038	0.038	0.041	0.04	0.038	0.042	0.04	0.043	0.038	0.043	0.045
Rider_08_5	0.046	0.056	0.066	0.053	0.048	0.052	0.058	0.045	0.043	0.048	0.038	0.063	0.059	0.056	0.059	0.047	0.037	0.037	0.045	0.036	0.039	0.043	0.059	0.038	0.037	0.033	0.035	0.037	0.033	0.036	0.034	0.034	0.034	0.034	0.034	0.034	0.034	0.033	0.032	0.032	0.035	0.034	0.032	0.036	0.034	0.037	0.032	0.037	0.038
Rider_10_7	0.058	0.067	0.077	0.065	0.06	0.064	0.069	0.057	0.055	0.06	0.05	0.075	0.071	0.068	0.071	0.058	0.049	0.049	0.057	0.048	0.051	0.055	0.071	0.05	0.049	0.045	0.046	0.049	0.045	0.048	0.046	0.046	0.046	0.046	0.046	0.046	0.046	0.045	0.044	0.044	0.047	0.046	0.044	0.048	0.046	0.049	0.044	0.049	0.05
Rider_10_5	0.048	0.057	0.067	0.055	0.05	0.054	0.059	0.046	0.045	0.05	0.04	0.065	0.06	0.058	0.06	0.048	0.039	0.039	0.047	0.038	0.04	0.045	0.061	0.04	0.038	0.035	0.036	0.038	0.035	0.038	0.036	0.036	0.036	0.036	0.036	0.035	0.036	0.035	0.034	0.034	0.036	0.036	0.033	0.038	0.035	0.038	0.034	0.039	0.04
Rider_01_13	0.045	0.054	0.064	0.052	0.047	0.051	0.056	0.044	0.042	0.047	0.037	0.062	0.058	0.055	0.058	0.046	0.036	0.036	0.044	0.035	0.038	0.042	0.058	0.037	0.036	0.032	0.033	0.036	0.032	0.035	0.033	0.033	0.033	0.033	0.033	0.033	0.033	0.032	0.031	0.031	0.034	0.033	0.031	0.035	0.033	0.036	0.031	0.036	0.037
Rider_07_6	0.044	0.053	0.063	0.051	0.046	0.049	0.055	0.042	0.04	0.045	0.036	0.061	0.056	0.054	0.056	0.044	0.035	0.035	0.043	0.034	0.036	0.041	0.057	0.035	0.034	0.03	0.032	0.034	0.031	0.034	0.032	0.031	0.032	0.032	0.031	0.031	0.032	0.03	0.029	0.03	0.032	0.032	0.029	0.034	0.031	0.034	0.03	0.034	0.036
Rider_09_2	0.067	0.077	0.086	0.074	0.069	0.073	0.078	0.066	0.064	0.069	0.059	0.084	0.08	0.077	0.08	0.068	0.058	0.058	0.066	0.057	0.06	0.064	0.08	0.059	0.058	0.054	0.055	0.058	0.054	0.057	0.055	0.055	0.055	0.055	0.055	0.055	0.055	0.054	0.053	0.053	0.056	0.055	0.053	0.057	0.055	0.058	0.053	0.058	0.059
Rider_06_1	0.039	0.049	0.058	0.046	0.041	0.045	0.051	0.038	0.036	0.041	0.031	0.056	0.052	0.049	0.052	0.04	0.03	0.03	0.038	0.029	0.032	0.036	0.052	0.031	0.03	0.026	0.028	0.03	0.026	0.029	0.027	0.027	0.027	0.027	0.027	0.027	0.027	0.026	0.025	0.025	0.028	0.027	0.025	0.029	0.027	0.03	0.025	0.03	0.031
[truncated: 22 more columns]
