# Supplementary material for: Environmental and epigenetic regulation of Rider retrotransposons in tomato
Source: PLoS Genet. 2019 Sep 16;15(9):e1008370. doi: 10.1371/journal.pgen.1008370 (PMC6762207; doi:10.1371/journal.pgen.1008370)
Supplement: S4 Table — (XLSX) [file pgen.1008370.s013.xlsx]

## Sheet: Table S4
Table S4
CRE ID	Sequence	Start	End	Strand	Enrichement	p-value
LTRECOREATCOR15	CCGAC	68	72	-	Y	3.80524e-17
CGCGBOXAT	ACGCGC	89	94	+	Y	2.85264e-27
CBFHV	GCCGAC	135	140	+	Y	1.85871e-13
MYBCORE	CTGTTG	176	181	+	Y	3.50428e-255
MYBCORE	CTGTTA	204	209	+	Y	1.36981e-211
ABRELATERD1	CACGTA	332	337	+	Y	1.99475e-118
GT1GMSCAM4	GAAAAA	352	357	-	Y	1.44261e-87
CE3	CGCGTT	357	372	+	Y	2.06207e-101
