# Supplementary material for: Environmental and epigenetic regulation of Rider retrotransposons in tomato
Source: PLoS Genet. 2019 Sep 16;15(9):e1008370. doi: 10.1371/journal.pgen.1008370 (PMC6762207; doi:10.1371/journal.pgen.1008370)
Supplement: S6 Table — (XLSX) [file pgen.1008370.s015.xlsx]

## Sheet: Table S6
Table S6
	Rider_07_2	Rider_08_3
Distance from nearest gene in 5' (bp)	3448 (Solyc07g017560)	206 (Solyc08g065530)
Distance from nearest gene in 3' (bp)	28156 (Solyc07g017540)	5179 (Solyc08g065535)
TE-rich area	Y	N
Presence of ABA responsive genes withing 5 kb	N	N
