# Supplementary material for: Environmental and epigenetic regulation of Rider retrotransposons in tomato
Source: PLoS Genet. 2019 Sep 16;15(9):e1008370. doi: 10.1371/journal.pgen.1008370 (PMC6762207; doi:10.1371/journal.pgen.1008370)
Supplement: S7 Table — (XLSX) [file pgen.1008370.s016.xlsx]

## Sheet: Table S7
Table S7
	N50 (Mbp)
Solanum lycopersicum	66.7236
Solanum pimpinellifolium	0.00571
Solanum arcanum	0.031288
Solanum pennellii	77.9911
Solanum habrochaites	0.037085
Solanum tuberosum	61.0959
